# Supplementary material for: Recurrent activating mutations of PPARγ associated with luminal bladder tumors
Source: Nat Commun. 2019 Jan 16;10:253. doi: 10.1038/s41467-018-08157-y (PMC6335423; doi:10.1038/s41467-018-08157-y)
Supplement: Supplementary file 4 — Source Data [file 41467_2018_8157_MOESM4_ESM.zip › source data-14122018/Raw_Data.xlsx]

## Sheet: Fig1
Fig1A										Fig1B
Sample_ID	Serie	TCGA_classification	Stade	PPARG_Mutation	PPARG_CN	PPARG_score	RXRA_Mutation	Sexe		Study	Sample ID	Cancer Type	Protein Change
TCGA.2F.A9KO.01A	1-TCGA	2	T4	None	None	0.593631	None	Male		Curie cohort	CIT.503	Bladder Urothelial Carcinoma	E3K
TCGA.2F.A9KP.01A	1-TCGA	1	T4	None	Amplification	0.779148	None	Male		Curie cohort	CIT.8	Bladder Urothelial Carcinoma	D7N
TCGA.2F.A9KQ.01A	1-TCGA	1	T3	Recurrent	None	1.4112	Recurrent	Male		Curie cohort	CIT.38	Bladder Urothelial Carcinoma	S74C
TCGA.2F.A9KR.01A	1-TCGA	1	T3	None	None	0.0354096	None	Female		Curie cohort	CIT.534	Bladder Urothelial Carcinoma	D230N
TCGA.2F.A9KT.01A	1-TCGA	1	T2	None	None	-0.328956	None	Male		Curie cohort	CIT.86	Bladder Urothelial Carcinoma	F275S
TCGA.2F.A9KW.01A	1-TCGA	2	T3	None	Amplification	0.3025	None	Female		Curie cohort	CIT.263	Bladder Urothelial Carcinoma	I290M
TCGA.4Z.AA7M.01A	1-TCGA	2	T3	None	None	-0.0229333	None	Male		Curie cohort	CIT.161	Bladder Urothelial Carcinoma	P113S
TCGA.4Z.AA7N.01A	1-TCGA	2	T3	None	None	0.328446	None	Male		Curie cohort	CIT.161	Bladder Urothelial Carcinoma	M280I
TCGA.4Z.AA7O.01A	1-TCGA	1	T2	None	None	0.624395	None	Male		Curie cohort	CIT.545	Bladder Urothelial Carcinoma	I420M
TCGA.4Z.AA7Q.01A	1-TCGA	3	T3	None	None	0.196912	None	Male		Curie cohort	CIT.58	Bladder Urothelial Carcinoma	T475M
TCGA.4Z.AA7R.01A	1-TCGA	2	T4	None	None	0.223992	None	Male		Curie cohort	CIT.123	Bladder Urothelial Carcinoma	T475M
TCGA.4Z.AA7S.01A	1-TCGA	1	T3	None	None	0.779471	None	Male		Curie cohort	CIT.244	Bladder Urothelial Carcinoma	Y505H
TCGA.4Z.AA7W.01A	1-TCGA	3	T2	None	None	-1.03499	None	Male		Strasbourg sample	B521	Bladder Urothelial Carcinoma	T475M
TCGA.4Z.AA7Y.01A	1-TCGA	1	T2	None	None	0.824055	None	Male		Strasbourg sample	M559	Bladder Urothelial Carcinoma	L339F
TCGA.4Z.AA80.01A	1-TCGA	1	T2	None	Amplification	1.1062	Mutated	Male		TCGA cohort	TCGA-E5-A4U1	Bladder Urothelial Carcinoma	T20fs
TCGA.4Z.AA81.01A	1-TCGA	3	T2	None	None	0.116294	None	Male		TCGA cohort	TCGA-DK-AA71	Bladder Urothelial Carcinoma	P82A
TCGA.4Z.AA82.01A	1-TCGA	3	T4	None	None	-1.04486	Frame-shift	Male		TCGA cohort	TCGA-FJ-A3ZE	Bladder Urothelial Carcinoma	S131Fs
TCGA.4Z.AA83.01A	1-TCGA	1	T2	None	None	0.100881	None	Male		TCGA cohort	TCGA-2F-A9KQ	Bladder Urothelial Carcinoma	R164W
TCGA.4Z.AA84.01A	1-TCGA	2	T4	Recurrent	None	0.0278442	None	Male		TCGA cohort	TCGA-KQ-A41Q	Bladder Urothelial Carcinoma	R164W
TCGA.4Z.AA86.01A	1-TCGA	3	T4	None	None	-1.13359	None	Male		TCGA cohort	TCGA-E7-A7PW	Bladder Urothelial Carcinoma	R168K
TCGA.4Z.AA87.01A	1-TCGA	2	T3	None	Amplification	0.597359	None	Male		TCGA cohort	TCGA-4Z-AA84	Bladder Urothelial Carcinoma	S249L
TCGA.4Z.AA89.01A	1-TCGA	1	T4	None	None	0.637117	None	Male		TCGA cohort	TCGA-ZF-AA5P	Bladder Urothelial Carcinoma	S249L
TCGA.5N.A9KI.01A	1-TCGA	2	T3	None	None	0.413142	None	Female		TCGA cohort	TCGA-G2-A2EO	Bladder Urothelial Carcinoma	I290M
TCGA.5N.A9KM.01A	1-TCGA	2	T3	None	None	0.658929	None	Female		TCGA cohort	TCGA-XF-A9T8	Bladder Urothelial Carcinoma	F310S
TCGA.BL.A0C8.01A	1-TCGA	1	T1	None	Amplification	1.49327	None	Male		TCGA cohort	TCGA-E7-A7XN	Bladder Urothelial Carcinoma	E455Q
TCGA.BL.A13I.01A	1-TCGA	4	T3	None	None	-1.86398	None	Female		TCGA cohort	TCGA-CF-A9FF	Bladder Urothelial Carcinoma	T475M
TCGA.BL.A13J.01A	1-TCGA	2	T4	None	None	0.620307	None	Male		TCGA cohort	TCGA-GD-A3OS	Bladder Urothelial Carcinoma	H494Y
TCGA.BL.A3JM.01A	1-TCGA	4	T3	None	None	-1.42057	None	Male		Dana Farber & MSKCC NA	MSKCC-0567_NR	Bladder Urothelial Carcinoma	P113S
TCGA.BL.A5ZZ.01A	1-TCGA	4	T3	None	None	-0.895196	None	Female		Dana Farber & MSKCC NA	MSKCC-0567_NR	Bladder Urothelial Carcinoma	R168K
TCGA.BT.A0S7.01A	1-TCGA	3	T3	None	None	-1.152	None	Male		Glioblastoma (TCGA, Cell 2013)	TCGA-06-0939-01	Diffuse Glioma	A223V
TCGA.BT.A0YX.01A	1-TCGA	3	T3	None	None	-0.916736	None	Female		Cancer Cell Line Encyclopedia (Novartis/Broad, Nature 2012)	SW1783_CENTRAL_NERVOUS_SYSTEM	Mixed Cancer Types	A263V
TCGA.BT.A20J.01A	1-TCGA	4	T2	None	None	-0.817117	None	Male		Colorectal Adenocarcinoma (DFCI, Cell Reports 2016)	coadread_dfci_2016_3563	Colorectal Adenocarcinoma	C313Y
TCGA.BT.A20N.01A	1-TCGA	1	T3	None	None	0.554544	None	Male		Uterine Corpus Endometrial Carcinoma (TCGA, Nature 2013)	TCGA-B5-A0JY-01	Uterine Endometrioid Carcinoma	D228Y
TCGA.BT.A20O.01A	1-TCGA	4	T3	None	None	-1.64588	None	Male		Lymphoid Neoplasm Diffuse Large B-cell Lymphoma (TCGA, Provisional)	TCGA-FF-8042-01	Diffuse Large B-Cell Lymphoma	D439E
TCGA.BT.A20P.01A	1-TCGA	1	T3	None	None	0.199974	None	Female		Cervical Squamous Cell Carcinoma and Endocervical Adenocarcinoma (TCGA, Provisional)	TCGA-C5-A3HE-01	Cervical Squamous Cell Carcinoma	D61H
TCGA.BT.A20Q.01A	1-TCGA	2	T4	None	None	0.268126	None	Male		Uterine Carcinosarcoma (Johns Hopkins University, Nat Commun 2014)	MM18T	Uterine Carcinosarcoma/Uterine Malignant Mixed Mullerian Tumor	D80Y
TCGA.BT.A20R.01A	1-TCGA	2	T4	None	None	0.482118	None	Female		Uterine Corpus Endometrial Carcinoma (TCGA, Nature 2013)	TCGA-BS-A0UF-01	Uterine Endometrioid Carcinoma	E13*
TCGA.BT.A20T.01A	1-TCGA	2	T4	None	None	0.551873	None	Male		Head and Neck Squamous Cell Carcinoma (TCGA, Provisional)	TCGA-P3-A5QF-01	Head and Neck Squamous Cell Carcinoma	E217D
TCGA.BT.A20U.01A	1-TCGA	3	T3	None	None	-0.461515	None	Female		Skin Cutaneous Melanoma (Yale, Nat Genet 2012)	YUFOLD	Cutaneous Melanoma	E235K
TCGA.BT.A20V.01A	1-TCGA	1	T4	None	None	-0.868956	None	Female		Pan-Lung Cancer (TCGA, Nat Genet 2016)	TCGA-MN-A4N4-01	Lung Adenocarcinoma	E287*
TCGA.BT.A20W.01A	1-TCGA	1	T2	None	Amplification	1.10343	None	Male		Cancer Cell Line Encyclopedia (Novartis/Broad, Nature 2012)	RPMI8402_HAEMATOPOIETIC_AND_LYMPHOID_TISSUE	Mixed Cancer Types	E28K
TCGA.BT.A20X.01A	1-TCGA	3	T4	None	None	-1.33298	None	Male		Uterine Corpus Endometrial Carcinoma (TCGA, Nature 2013)	TCGA-AP-A0LD-01	Uterine Endometrioid Carcinoma	E352K
TCGA.BT.A2LA.01A	1-TCGA	4	T3	None	None	-1.34356	None	Male		Cutaneous squamous cell carcinoma (DFCI, Clin Cancer Res 2015)	S03-45671-TP-S05-31806-NT	Cutaneous Squamous Cell Carcinoma	E352K
TCGA.BT.A2LB.01A	1-TCGA	2	T3	None	None	0.220735	None	Female		Stomach Adenocarcinoma (TCGA, Nature 2014)	TCGA-BR-6852-01	Stomach Adenocarcinoma	E397G
TCGA.BT.A2LD.01A	1-TCGA	4	T4	None	Amplification	-1.17892	None	Female		Lung Adenocarcinoma (TCGA, Nature 2014)	TCGA-49-6742-01	Lung Adenocarcinoma	E3K
TCGA.BT.A3PH.01A	1-TCGA	1	T4	None	Amplification	0.703064	Recurrent	Male		Bladder Urothelial Carcinoma (BGI, Nat Genet 2013)	B52	Bladder Urothelial Carcinoma	E3K
TCGA.BT.A3PJ.01A	1-TCGA	3	T3	None	None	-1.90954	None	Male		Diffuse Large B-Cell Lymphoma (Broad, PNAS 2012)	DLBCL-Ls2590	Diffuse Large B-Cell Lymphoma	E406K
TCGA.BT.A3PK.01A	1-TCGA	3	T2	None	None	-1.12908	None	Male		Pan-Lung Cancer (TCGA, Nat Genet 2016)	TCGA-56-8083-01	Lung Squamous Cell Carcinoma	E455*
TCGA.BT.A42C.01A	1-TCGA	1	T2	None	None	0.915694	None	Male		Lung Adenocarcinoma (TCGA, Nature 2014)	TCGA-55-6970-01	Lung Adenocarcinoma	E488K
TCGA.BT.A42E.01A	1-TCGA	3	T3	None	None	-1.43861	None	Male		Breast Invasive Carcinoma (TCGA, Provisional)	TCGA-EW-A1IZ-01	Breast Invasive Ductal Carcinoma	E79K
TCGA.BT.A42F.01A	1-TCGA	3	T4	None	None	-1.17606	None	Male		Chronic Lymphocytic Leukemia (IUOPA, Nature 2015)	cll_iuopa_2015_474	Chronic Lymphocytic Leukemia	F162L
TCGA.C4.A0EZ.01A	1-TCGA	3	T4	None	None	-1.40403	None	Female		Pan-Lung Cancer (TCGA, Nat Genet 2016)	TCGA-44-A4SU-01	Lung Adenocarcinoma	F162L
TCGA.C4.A0F0.01A	1-TCGA	3	T2	None	None	-2.4504	None	Male		Mutational profiles of metastatic breast cancer (France, 2016)	MBC_191	Invasive Breast Carcinoma	F162Y
TCGA.C4.A0F1.01A	1-TCGA	3	T3	None	NA	-1.65915	None	Male		Breast Invasive Carcinoma (TCGA, Provisional)	TCGA-PE-A5DE-01	Breast Invasive Lobular Carcinoma	F163L
TCGA.C4.A0F6.01A	1-TCGA	1	T3	None	None	0.629745	None	Female		Cutaneous squamous cell carcinoma (DFCI, Clin Cancer Res 2015)	S10-24679-TP-NT	Cutaneous Squamous Cell Carcinoma	F315Y
TCGA.C4.A0F7.01A	1-TCGA	3	T4	None	NA	-0.873353	None	Male		Skin Cutaneous Melanoma (TCGA, Provisional)	TCGA-EE-A2MC-06	Melanoma	F60C
TCGA.CF.A1HR.01A	1-TCGA	1	T3	None	None	0.892267	None	Male		Papillary Thyroid Carcinoma (TCGA, Cell 2014)	TCGA-BJ-A0YZ-01	Papillary Thyroid Cancer	Fusion
TCGA.CF.A1HS.01A	1-TCGA	3	T3	None	None	-0.877823	None	Female		Papillary Thyroid Carcinoma (TCGA, Cell 2014)	TCGA-DE-A4M9-01	Papillary Thyroid Cancer	Fusion
TCGA.CF.A27C.01A	1-TCGA	1	T3	None	None	0.664659	None	Male		Papillary Thyroid Carcinoma (TCGA, Cell 2014)	TCGA-EM-A2CP-01	Papillary Thyroid Cancer	Fusion
TCGA.CF.A3MF.01A	1-TCGA	1	T3	None	None	0.70943	None	Male		Papillary Thyroid Carcinoma (TCGA, Cell 2014)	TCGA-EM-A3AJ-01	Papillary Thyroid Cancer	Fusion
TCGA.CF.A3MG.01A	1-TCGA	1	T2	None	None	1.26471	None	Male		Papillary Thyroid Carcinoma (TCGA, Cell 2014)	TCGA-ET-A39N-01	Papillary Thyroid Cancer	Fusion
TCGA.CF.A3MH.01A	1-TCGA	1	T2	None	None	1.1195	None	Male		Skin Cutaneous Melanoma (TCGA, Provisional)	TCGA-EE-A2MR-06	Melanoma	G202E
TCGA.CF.A3MI.01A	1-TCGA	1	T2	None	None	0.748904	None	Male		Ampullary Carcinoma (Baylor College of Medicine, Cell Reports 2016)	DUOAC_508	Ampulla of Vater	G202V
TCGA.CF.A47S.01A	1-TCGA	1	T2	None	None	1.14647	None	Male		Targeted Sequencing of 341 samples from metastatic esophagogastric cancer patients (MSK,Cancer Discovery 2017)	P-0015641-T01-IM6	Esophageal Adenocarcinoma	G267E
TCGA.CF.A47T.01A	1-TCGA	1	T2	None	None	0.983204	None	Female		Skin Cutaneous Melanoma (TCGA, Provisional)	TCGA-EE-A3AF-06	Melanoma	G372S
TCGA.CF.A47V.01A	1-TCGA	1	T2	None	None	0.620601	None	Male		Skin Cutaneous Melanoma (TCGA, Provisional)	TCGA-EE-A2GD-06	Melanoma	G372S
TCGA.CF.A47W.01A	1-TCGA	1	T2	None	None	0.564853	None	Male		Pan-Lung Cancer (TCGA, Nat Genet 2016)	TCGA-73-A9RS-01	Lung Adenocarcinoma	G44A
TCGA.CF.A47X.01A	1-TCGA	1	T2	None	None	0.834543	Recurrent	Male		Cutaneous squamous cell carcinoma (DFCI, Clin Cancer Res 2015)	S00-35182-TP-NT	Cutaneous Squamous Cell Carcinoma	G6E
TCGA.CF.A47Y.01A	1-TCGA	1	T2	None	None	0.482802	None	Male		Kidney Renal Papillary Cell Carcinoma (TCGA, Provisional)	TCGA-5P-A9JY-01	Papillary Renal Cell Carcinoma	H245Y
TCGA.CF.A5U8.01A	1-TCGA	1	T2	None	None	0.770548	None	Male		Kidney Renal Clear Cell Carcinoma (TCGA, Provisional)	TCGA-AS-3777-01	Renal Clear Cell Carcinoma	H56Q
TCGA.CF.A5UA.01A	1-TCGA	1	T2	None	None	0.456901	None	Male		Prostate Adenocarcinoma (Fred Hutchinson CRC, Nat Med 2016)	05-165K5_LUNG	Prostate Adenocarcinoma	I208S
TCGA.CF.A7I0.01A	1-TCGA	1	T2	None	None	1.15027	None	Male		Prostate Adenocarcinoma (Fred Hutchinson CRC, Nat Med 2016)	05-165M1_LN	Prostate Adenocarcinoma	I208S
TCGA.CF.A8HX.01A	1-TCGA	1	T2	None	None	0.352452	None	Female		Prostate Adenocarcinoma (Fred Hutchinson CRC, Nat Med 2016)	05-165O_ADRENAL	Prostate Adenocarcinoma	I208S
TCGA.CF.A8HY.01A	1-TCGA	1	T2	None	None	0.678329	None	Male		Cancer Cell Line Encyclopedia (Novartis/Broad, Nature 2012)	NCIH196_LUNG	Mixed Cancer Types	I81F
TCGA.CF.A9FF.01A	1-TCGA	1	T2	Recurrent	None	1.13002	None	Male		Lung Adenocarcinoma (TCGA, Nature 2014)	TCGA-55-7815-01	Lung Adenocarcinoma	K185E
TCGA.CF.A9FH.01A	1-TCGA	1	T2	None	None	0.708821	None	Male		Cutaneous squamous cell carcinoma (DFCI, Clin Cancer Res 2015)	S04-45633-TP-S07-16280-NT	Cutaneous Squamous Cell Carcinoma	K197T
TCGA.CF.A9FL.01A	1-TCGA	2	T3	None	None	0.219807	None	Male		Cancer Cell Line Encyclopedia (Novartis/Broad, Nature 2012)	SNU81_LARGE_INTESTINE	Mixed Cancer Types	K289T
TCGA.CF.A9FM.01A	1-TCGA	1	T1	None	None	0.448511	None	Male		Uterine Corpus Endometrial Carcinoma (TCGA, Nature 2013)	TCGA-A5-A0VP-01	Uterine Endometrioid Carcinoma	K432T
TCGA.CU.A0YN.01A	1-TCGA	3	T3	None	None	-0.691616	None	Male		NCI-60 Cell Lines (NCI, Cancer Res. 2012)	HCT_15	Colorectal Adenocarcinoma	K450Q
TCGA.CU.A0YO.01A	1-TCGA	2	T4	None	None	0.794645	None	Male		Cancer Cell Line Encyclopedia (Novartis/Broad, Nature 2012)	HCT15_LARGE_INTESTINE	Mixed Cancer Types	K450Q
TCGA.CU.A0YR.01A	1-TCGA	2	T4	None	Amplification	0.692979	None	Male		Cancer Cell Line Encyclopedia (Novartis/Broad, Nature 2012)	HRT18_LARGE_INTESTINE	Mixed Cancer Types	K450Q
TCGA.CU.A3KJ.01A	1-TCGA	3	T3	None	None	-1.53559	None	Male		Uterine Corpus Endometrial Carcinoma (TCGA, Nature 2013)	TCGA-AP-A0LM-01	Uterine Endometrioid Carcinoma	L178I
TCGA.CU.A3QU.01A	1-TCGA	1	T4	None	None	0.99488	None	Male		Breast Invasive Carcinoma (TCGA, Provisional)	TCGA-OL-A66H-01	Invasive Breast Carcinoma	L242V
TCGA.CU.A3YL.01A	1-TCGA	1	T3	None	None	0.9301	None	Male		Breast Invasive Carcinoma (TCGA, Provisional)	TCGA-A2-A0YC-01	Invasive Breast Carcinoma	L242V
TCGA.CU.A5W6.01A	1-TCGA	1	T3	None	None	0.744571	None	Male		Testicular Germ Cell Cancer (TCGA, Provisional)	TCGA-VF-A8A8-01	Non-Seminomatous Germ Cell Tumor	L265Ffs*15
TCGA.CU.A72E.01A	1-TCGA	3	T4	None	None	-0.0272998	None	Male		Colorectal Adenocarcinoma (DFCI, Cell Reports 2016)	coadread_dfci_2016_3724	Colorectal Adenocarcinoma	L298Cfs*38
TCGA.DK.A1A3.01A	1-TCGA	2	T4	None	None	0.349706	None	Male		Cancer Cell Line Encyclopedia (Novartis/Broad, Nature 2012)	EN_ENDOMETRIUM	Mixed Cancer Types	L298Cfs*38
TCGA.DK.A1A5.01A	1-TCGA	2	T2	None	None	0.0952122	None	Male		Pancreatic Cancer (UTSW, Nat Commun 2015)	PDA_041	Pancreatic Adenocarcinoma	L346H
TCGA.DK.A1A6.01A	1-TCGA	2	T4	None	None	0.288552	None	Male		Pan-Lung Cancer (TCGA, Nat Genet 2016)	LUAD-S00488-Tumor	Lung Adenocarcinoma	L429P
TCGA.DK.A1A7.01A	1-TCGA	1	T4	None	Amplification	0.808675	None	Female		Breast Invasive Carcinoma (Sanger, Nature 2012)	PD4100a	Invasive Breast Carcinoma	L97R
TCGA.DK.A1AA.01A	1-TCGA	1	T3	None	None	0.582923	None	Male		Skin Cutaneous Melanoma (TCGA, Provisional)	TCGA-D9-A149-06	Melanoma	M1?
TCGA.DK.A1AB.01A	1-TCGA	3	T4	None	None	-0.657794	None	Female		Colorectal Adenocarcinoma (TCGA, Provisional)	TCGA-AA-A01Q-01	Colon Adenocarcinoma	M213V
TCGA.DK.A1AC.01A	1-TCGA	2	T3	None	Amplification	0.350697	Recurrent	Male		Cancer Cell Line Encyclopedia (Novartis/Broad, Nature 2012)	HEC251_ENDOMETRIUM	Mixed Cancer Types	M280I
TCGA.DK.A1AD.01A	1-TCGA	2	T4	None	None	0.806612	None	Male		Pan-Lung Cancer (TCGA, Nat Genet 2016)	TCGA-49-AARE-01	Lung Adenocarcinoma	M357I
TCGA.DK.A1AE.01A	1-TCGA	3	T3	None	None	-0.966719	None	Male		Mutational profiles of metastatic breast cancer (France, 2016)	MBC_141	Invasive Breast Carcinoma	MUTATED
TCGA.DK.A1AF.01A	1-TCGA	2	T4	None	None	0.771055	Recurrent	Female		Cancer Cell Line Encyclopedia (Novartis/Broad, Nature 2012)	GSU_STOMACH	Mixed Cancer Types	MUTATED
TCGA.DK.A1AG.01A	1-TCGA	1	T3	None	None	0.358081	None	Male		Liver Hepatocellular Carcinoma (TCGA, Provisional)	TCGA-DD-AACY-01	Hepatocellular Carcinoma	N403I
TCGA.DK.A2HX.01A	1-TCGA	2	T4	None	None	0.2519	None	Female		Paired-exome sequencing of acral melanoma (TGEN, Genome Res 2017)	143739-33	Acral Melanoma	P12A
TCGA.DK.A2I1.01A	1-TCGA	2	T2	None	Amplification	0.703938	None	Female		Skin Cutaneous Melanoma (TCGA, Provisional)	TCGA-EE-A2GC-06	Melanoma	P214L
TCGA.DK.A2I2.01A	1-TCGA	3	T4	None	None	-1.29593	None	Female		Skin Cutaneous Melanoma (TCGA, Provisional)	TCGA-D9-A6EC-06	Melanoma	P37S
TCGA.DK.A2I4.01A	1-TCGA	4	T3	None	Amplification	0.0893909	None	Male		Brain Lower Grade Glioma (TCGA, Provisional)	TCGA-DU-7006-01	Anaplastic Astrocytoma	P88A
TCGA.DK.A2I6.01A	1-TCGA	3	T4	None	Amplification	-0.750781	None	Male		Poorly-Differentiated and Anaplastic Thyroid Cancers (MSKCC, JCI 2016)	s_JJ_thy_008_P	Poorly Differentiated Thyroid Cancer	PAX8-PPARG
TCGA.DK.A3IK.01A	1-TCGA	2	T4	None	None	0.987401	None	Male		Poorly-Differentiated and Anaplastic Thyroid Cancers (MSKCC, JCI 2016)	s_JJ_thy_011_P	Poorly Differentiated Thyroid Cancer	PAX8-PPARG
TCGA.DK.A3IL.01A	1-TCGA	2	T4	None	None	0.550707	Recurrent	Female		Poorly-Differentiated and Anaplastic Thyroid Cancers (MSKCC, JCI 2016)	s_JJ_thy_045_P	Poorly Differentiated Thyroid Cancer	PAX8-PPARG
TCGA.DK.A3IM.01A	1-TCGA	3	T3	None	None	-1.35733	None	Male		Skin Cutaneous Melanoma (TCGA, Provisional)	TCGA-EE-A29V-06	Melanoma	Q100*
TCGA.DK.A3IN.01A	1-TCGA	2	T3	None	None	0.372538	None	Male		Cancer Cell Line Encyclopedia (Novartis/Broad, Nature 2012)	CORL51_LUNG	Mixed Cancer Types	Q231*
TCGA.DK.A3IQ.01A	1-TCGA	2	T3	None	None	-0.495218	Mutated	Male		Bladder Urothelial Carcinoma (BGI, Nat Genet 2013)	B88	Bladder Urothelial Carcinoma	Q314E
TCGA.DK.A3IS.01A	1-TCGA	1	T2	None	None	0.744822	None	Male		Colorectal Adenocarcinoma (DFCI, Cell Reports 2016)	coadread_dfci_2016_189255	Colorectal Adenocarcinoma	Q482H
TCGA.DK.A3IT.01A	1-TCGA	2	T3	None	None	0.725214	None	Male		Diffuse Large B-Cell Lymphoma (Broad, PNAS 2012)	DLBCL-MAYO_DLBCL_234	Diffuse Large B-Cell Lymphoma	R140C
TCGA.DK.A3IU.01A	1-TCGA	4	T2	None	None	-0.846775	None	Male		Stomach Adenocarcinoma (TCGA, Nature 2014)	TCGA-HU-A4H8-01	Stomach Adenocarcinoma	R140H
TCGA.DK.A3IV.01A	1-TCGA	1	T2	None	None	0.93664	None	Male		Kidney Renal Clear Cell Carcinoma (TCGA, Provisional)	TCGA-B0-5702-01	Renal Clear Cell Carcinoma	R164Q
TCGA.DK.A3WW.01A	1-TCGA	3	T3	None	None	-1.90439	None	Male		Whole-exome sequences (WES) of pretreatment melanoma tumors (UCLA, Cell 2016)	Pt11	Cutaneous Melanoma	R164W
TCGA.DK.A3WX.01A	1-TCGA	3	T3	None	None	-1.63784	None	Female		Skin Cutaneous Melanoma (Broad, Cell 2012)	MEL-JWCI-WGS-35	Cutaneous Melanoma	R165K
TCGA.DK.A3WY.01A	1-TCGA	4	T3	None	None	-1.2932	None	Female		Mutational profiles of metastatic breast cancer (France, 2016)	MBC_37	Invasive Breast Carcinoma	R187G
TCGA.DK.A3X1.01A	1-TCGA	2	T3	None	None	0.631536	None	Female		Liver Hepatocellular Carcinoma (AMC, Hepatology 2014)	H104792	Hepatocellular Adenoma	R212W
TCGA.DK.A3X2.01A	1-TCGA	1	T4	None	None	-1.01157	None	Male		Pancreatic Adenocarcinoma (TCGA, Provisional)	TCGA-IB-7651-01	Pancreatic Adenocarcinoma	R308C
TCGA.DK.A6AV.01A	1-TCGA	1	T2	None	None	0.668205	None	Female		Uterine Corpus Endometrial Carcinoma (TCGA, Nature 2013)	TCGA-BS-A0UV-01	Uterine Endometrioid Carcinoma	R308C
TCGA.DK.A6AW.01A	1-TCGA	1	T2	None	None	0.432191	None	Male		Skin Cutaneous Melanoma (Broad, Cell 2012)	MEL-Ma-Mel-65	Cutaneous Melanoma	R316C
TCGA.DK.A6B0.01A	1-TCGA	1	T2	None	None	0.44092	None	Male		Skin Cutaneous Melanoma (TCGA, Provisional)	TCGA-D3-A1Q4-06	Melanoma	R316C
TCGA.DK.A6B1.01A	1-TCGA	1	T2	None	None	0.979563	None	Male		Whole-exome sequences (WES) of pretreatment melanoma tumors (UCLA, Cell 2016)	Pt1	Cutaneous Melanoma	R316C
TCGA.DK.A6B2.01A	1-TCGA	2	T4	None	Amplification	1.10871	None	Male		Uterine Carcinosarcoma (Johns Hopkins University, Nat Commun 2014)	MM04T	Uterine Carcinosarcoma/Uterine Malignant Mixed Mullerian Tumor	R385*
TCGA.DK.A6B5.01A	1-TCGA	3	T4	None	Amplification	-0.312928	None	Male		Skin Cutaneous Melanoma (TCGA, Provisional)	TCGA-FS-A1ZC-06	Melanoma	R385Q
TCGA.DK.A6B6.01A	1-TCGA	1	T2	None	None	0.691765	None	Male		Skin Cutaneous Melanoma (TCGA, Provisional)	TCGA-DA-A1HW-06	Melanoma	R85K
TCGA.DK.AA6L.01A	1-TCGA	2	T4	None	None	0.156038	None	Male		Cancer Cell Line Encyclopedia (Novartis/Broad, Nature 2012)	MDAMB361_BREAST	Mixed Cancer Types	S112C
TCGA.DK.AA6M.01A	1-TCGA	3	T2	None	None	-1.01674	None	Female		Skin Cutaneous Melanoma (Yale, Nat Genet 2012)	YUKLAB	Cutaneous Melanoma	S133F
TCGA.DK.AA6P.01A	1-TCGA	1	T2	None	None	0.744591	None	Female		Colorectal Adenocarcinoma (DFCI, Cell Reports 2016)	coadread_dfci_2016_3658	Colorectal Adenocarcinoma	S186G
TCGA.DK.AA6Q.01A	1-TCGA	3	T4	None	None	-0.896214	None	Female		Stomach Adenocarcinoma (UHK, Nat Genet 2011)	pfg008T	Stomach Adenocarcinoma	S186G
TCGA.DK.AA6R.01A	1-TCGA	3	T4	None	None	-1.22898	None	Male		Breast Invasive Carcinoma (TCGA, Provisional)	TCGA-AN-A0FW-01	Invasive Breast Carcinoma	S186Kfs*2
TCGA.DK.AA6S.01A	1-TCGA	4	T3	None	None	-0.593697	None	Male		Cancer Cell Line Encyclopedia (Novartis/Broad, Nature 2012)	MEG01_HAEMATOPOIETIC_AND_LYMPHOID_TISSUE	Mixed Cancer Types	S186Kfs*2
TCGA.DK.AA6T.01A	1-TCGA	2	T2	None	None	-1.10033	None	Male		Colorectal Adenocarcinoma (DFCI, Cell Reports 2016)	coadread_dfci_2016_3064	Colorectal Adenocarcinoma	S186Vfs*47
TCGA.DK.AA6U.01A	1-TCGA	1	T2	None	None	0.763451	None	Male		Colorectal Adenocarcinoma (DFCI, Cell Reports 2016)	coadread_dfci_2016_2624	Colorectal Adenocarcinoma	S186Vfs*47
TCGA.DK.AA6W.01A	1-TCGA	3	T2	None	None	-1.15996	None	Male		Colorectal Adenocarcinoma (DFCI, Cell Reports 2016)	coadread_dfci_2016_3152	Colorectal Adenocarcinoma	S186Vfs*47
TCGA.DK.AA6X.01A	1-TCGA	2	T2	None	None	0.186849	None	Male		Esophageal Carcinoma (TCGA, Provisional)	TCGA-L5-A4OI-01	Esophageal Adenocarcinoma	S186Vfs*47
TCGA.DK.AA71.01A	1-TCGA	1	T2	Mutated	None	0.563265	None	Male		Pancreatic Adenocarcinoma (QCMG, Nature 2016)	ICGC_0076	Pancreatic Adenocarcinoma	S186Vfs*47
TCGA.DK.AA74.01A	1-TCGA	4	T3	None	None	-0.749101	None	Male		Stomach Adenocarcinoma (TCGA, Nature 2014)	TCGA-BR-4363-01	Stomach Adenocarcinoma	S186Vfs*47
TCGA.DK.AA75.01A	1-TCGA	1	T3	None	Amplification	0.650454	None	Male		Stomach Adenocarcinoma (TCGA, Nature 2014)	TCGA-CG-4305-01	Stomach Adenocarcinoma	S186Vfs*47
TCGA.DK.AA76.01A	1-TCGA	1	T2	None	None	1.08063	Recurrent	Female		Targeted Sequencing of 341 samples from metastatic esophagogastric cancer patients (MSK,Cancer Discovery 2017)	P-0017370-T01-IM6	Stomach Adenocarcinoma	S186Vfs*47
TCGA.DK.AA77.01A	1-TCGA	1	T2	None	None	0.781476	None	Male		Skin Cutaneous Melanoma (Yale, Nat Genet 2012)	YURED	Cutaneous Melanoma	S26L
TCGA.E5.A2PC.01A	1-TCGA	1	T4	None	None	-0.0990563	None	Female		Skin Cutaneous Melanoma (Yale, Nat Genet 2012)	YUBER	Cutaneous Melanoma	S282F
TCGA.E5.A4TZ.01A	1-TCGA	3	T4	None	None	-0.710723	Nonsense	Male		Skin Cutaneous Melanoma (Yale, Nat Genet 2012)	YUWAND	Cutaneous Melanoma	S59F
TCGA.E5.A4U1.01A	1-TCGA	1	T2	Frame-shift	None	0.527771	None	Male		Cancer Cell Line Encyclopedia (Novartis/Broad, Nature 2012)	HS729_SOFT_TISSUE	Mixed Cancer Types	S72G
TCGA.E7.A3X6.01A	1-TCGA	1	T2	None	None	-0.243095	None	Male		Lung Adenocarcinoma (TCGA, Nature 2014)	TCGA-05-4384-01	Lung Adenocarcinoma	T356K
TCGA.E7.A3Y1.01A	1-TCGA	1	T2	None	None	0.227234	None	Male		Prostate Adenocarcinoma (TCGA, Cell 2015)	TCGA-CH-5741-01	Prostate Adenocarcinoma	T468A
TCGA.E7.A4IJ.01A	1-TCGA	1	T2	None	None	0.449453	None	Male		Esophageal Carcinoma (TCGA, Provisional)	TCGA-Q9-A6FW-01	Esophageal Adenocarcinoma	T475M
TCGA.E7.A4XJ.01A	1-TCGA	1	T2	None	None	0.623501	None	Male		Ampullary Carcinoma (Baylor College of Medicine, Cell Reports 2016)	CAC_3810	Ampulla of Vater	T475M
TCGA.E7.A519.01A	1-TCGA	1	T2	None	None	0.256577	None	Male		Merged Cohort of LGG and GBM (TCGA, Cell 2016)	TCGA-TQ-A7RW-01	Diffuse Glioma	T475M
TCGA.E7.A541.01A	1-TCGA	1	T2	None	None	0.602419	Recurrent	Male		Cancer Cell Line Encyclopedia (Novartis/Broad, Nature 2012)	RT4_URINARY_TRACT	Mixed Cancer Types	T475M
TCGA.E7.A5KE.01A	1-TCGA	1	T2	None	None	0.498125	None	Female		Stomach Adenocarcinoma (UHK, Nat Genet 2011)	pfg019T	Stomach Adenocarcinoma	T487M
TCGA.E7.A5KF.01A	1-TCGA	1	T2	None	None	0.4564	None	Male		Pan-Lung Cancer (TCGA, Nat Genet 2016)	TCGA-55-8620-01	Lung Adenocarcinoma	V201L
TCGA.E7.A677.01A	1-TCGA	1	T2	None	None	0.344974	None	Male		Cancer Cell Line Encyclopedia (Novartis/Broad, Nature 2012)	LXF289_LUNG	Mixed Cancer Types	V478L
TCGA.E7.A678.01A	1-TCGA	1	T3	None	None	0.564058	None	Male		Skin Cutaneous Melanoma (TCGA, Provisional)	TCGA-D3-A51R-06	Melanoma	X423_splice
TCGA.E7.A6MD.01A	1-TCGA	2	T4	None	Amplification	0.200815	None	Male		Hepatocellular Carcinomas (Inserm, Nat Genet 2015)	CHC1531T	Hepatocellular Carcinoma	Y151C
TCGA.E7.A6ME.01A	1-TCGA	2	T2	None	None	0.815013	None	Male		Colorectal Adenocarcinoma (DFCI, Cell Reports 2016)	coadread_dfci_2016_280091	Colorectal Adenocarcinoma	Y173H
TCGA.E7.A6MF.01A	1-TCGA	1	T2	None	None	-0.306769	None	Male		Colorectal Adenocarcinoma (DFCI, Cell Reports 2016)	coadread_dfci_2016_3269	Colorectal Adenocarcinoma	Y192H
TCGA.E7.A7DU.01A	1-TCGA	1	T3	None	None	0.763478	None	Male		Cancer Cell Line Encyclopedia (Novartis/Broad, Nature 2012)	HEC108_ENDOMETRIUM	Mixed Cancer Types	Y247C
TCGA.E7.A7DV.01A	1-TCGA	4	T4	None	Amplification	-0.322522	None	Male
TCGA.E7.A7PW.01A	1-TCGA	1	T3	Recurrent	None	1.10037	None	Male
TCGA.E7.A7XN.01A	1-TCGA	3	T3	Mutated	None	-1.26589	None	Male
TCGA.E7.A85H.01A	1-TCGA	2	T3	None	Amplification	0.112365	None	Male
TCGA.E7.A8O7.01A	1-TCGA	1	T2	None	None	1.12812	None	Male
TCGA.E7.A8O8.01A	1-TCGA	1	T2	None	NA	0.985632	None	Male
TCGA.E7.A97P.01A	1-TCGA	3	T2	None	None	-0.668105	None	Male
TCGA.E7.A97Q.01A	1-TCGA	2	T4	None	Amplification	0.850702	None	Female
TCGA.FD.A3B3.01A	1-TCGA	3	T3	None	None	-1.04785	None	Female
TCGA.FD.A3B4.01A	1-TCGA	3	T3	None	None	-1.44141	None	Female
TCGA.FD.A3B5.01A	1-TCGA	3	T4	None	None	-0.739536	Mutated	Male
TCGA.FD.A3B6.01A	1-TCGA	4	T2	None	None	-1.13169	None	Male
TCGA.FD.A3B7.01A	1-TCGA	4	T3	None	None	-1.10616	None	Male
TCGA.FD.A3B8.01A	1-TCGA	4	T2	None	None	-0.966601	None	Male
TCGA.FD.A3N5.01A	1-TCGA	3	T2	None	None	-1.14483	None	Male
TCGA.FD.A3N6.01A	1-TCGA	3	T2	None	None	-1.83985	None	Female
TCGA.FD.A3NA.01A	1-TCGA	1	T2	None	None	0.923017	None	Male
TCGA.FD.A3SJ.01A	1-TCGA	2	T4	None	Amplification	0.611197	None	Male
TCGA.FD.A3SL.01A	1-TCGA	2	T4	None	Amplification	0.691102	None	Male
TCGA.FD.A3SM.01A	1-TCGA	2	T4	None	None	-0.0626216	None	Male
TCGA.FD.A3SN.01A	1-TCGA	2	T3	None	None	0.32984	Recurrent	Male
TCGA.FD.A3SO.01A	1-TCGA	3	T4	None	None	-1.08784	None	Male
TCGA.FD.A3SP.01A	1-TCGA	4	T3	None	None	-0.98822	None	Male
TCGA.FD.A3SQ.01A	1-TCGA	2	T4	None	None	0.250303	None	Male
TCGA.FD.A3SR.01A	1-TCGA	2	T4	None	None	0.0495017	None	Male
TCGA.FD.A3SS.01A	1-TCGA	2	T4	None	None	-0.522814	None	Male
TCGA.FD.A43N.01A	1-TCGA	2	T3	None	None	0.972477	None	Male
TCGA.FD.A43P.01A	1-TCGA	2	T2	None	Amplification	0.476438	None	Male
TCGA.FD.A43S.01A	1-TCGA	2	T3	None	None	0.507816	None	Female
TCGA.FD.A43U.01A	1-TCGA	2	T4	None	None	-0.183498	None	Male
TCGA.FD.A43X.01A	1-TCGA	1	T2	None	None	0.328319	None	Male
TCGA.FD.A43Y.01A	1-TCGA	3	T3	None	None	-1.13075	None	Male
TCGA.FD.A5BR.01A	1-TCGA	2	T2	None	None	0.554469	None	Male
TCGA.FD.A5BS.01A	1-TCGA	4	T3	None	None	-0.913364	None	Male
TCGA.FD.A5BT.01A	1-TCGA	4	T3	None	None	-1.28196	None	Male
TCGA.FD.A5BU.01A	1-TCGA	3	T2	None	None	-1.12782	None	Female
TCGA.FD.A5BV.01A	1-TCGA	1	T3	None	None	0.944754	None	Female
TCGA.FD.A5BX.01A	1-TCGA	4	T4	None	None	-1.13048	Recurrent	Male
TCGA.FD.A5BY.01A	1-TCGA	3	T3	None	None	-0.217128	None	Female
TCGA.FD.A5BZ.01A	1-TCGA	2	T4	None	None	0.585563	None	Female
TCGA.FD.A5C0.01A	1-TCGA	2	T4	None	None	0.281574	None	Male
TCGA.FD.A5C1.01A	1-TCGA	3	T3	None	None	-0.817509	None	Female
TCGA.FD.A62N.01A	1-TCGA	4	T3	None	None	-1.20458	None	Male
TCGA.FD.A62O.01A	1-TCGA	1	T4	None	None	0.747927	None	Male
TCGA.FD.A62P.01A	1-TCGA	2	T2	None	None	0.0495354	None	Male
TCGA.FD.A62S.01A	1-TCGA	3	T3	None	None	-1.0842	None	Female
TCGA.FD.A6TA.01A	1-TCGA	2	T4	None	None	0.746035	None	Male
TCGA.FD.A6TB.01A	1-TCGA	4	T3	None	None	0.278562	None	Male
TCGA.FD.A6TC.01A	1-TCGA	2	T3	None	None	0.113145	None	Female
TCGA.FD.A6TD.01A	1-TCGA	3	T3	None	Amplification	-0.340081	None	Male
TCGA.FD.A6TE.01A	1-TCGA	1	T4	None	None	0.628763	None	Male
TCGA.FD.A6TF.01A	1-TCGA	4	T4	None	None	-0.39462	None	Female
TCGA.FD.A6TG.01A	1-TCGA	2	T4	None	Amplification	0.665885	None	Male
TCGA.FD.A6TH.01A	1-TCGA	4	T4	None	None	-0.393372	None	Male
TCGA.FD.A6TI.01A	1-TCGA	2	T4	None	None	0.977014	None	Male
TCGA.FD.A6TK.01A	1-TCGA	4	T3	None	None	-0.82313	None	Male
TCGA.FJ.A3Z7.01A	1-TCGA	2	T4	None	Amplification	0.124331	None	Male
TCGA.FJ.A3Z9.01A	1-TCGA	1	NA	None	None	0.848831	None	Male
TCGA.FJ.A3ZE.01A	1-TCGA	1	T4	Frame-shift	Amplification	0.147417	None	Male
TCGA.FJ.A3ZF.01A	1-TCGA	1	T3	None	None	1.11376	Recurrent	Male
TCGA.FJ.A871.01A	1-TCGA	2	T3	None	None	-1.63722	None	Male
TCGA.FT.A3EE.01A	1-TCGA	1	T3	None	None	0.336203	None	Female
TCGA.FT.A61P.01A	1-TCGA	4	T4	None	None	0.0699624	None	Male
TCGA.G2.A2EC.01A	1-TCGA	2	T2	None	NA	0.764477	None	Female
TCGA.G2.A2EF.01A	1-TCGA	4	T2	None	None	-2.21824	Mutated	Male
TCGA.G2.A2EJ.01A	1-TCGA	3	T2	None	None	-2.12558	None	Female
TCGA.G2.A2EK.01A	1-TCGA	2	T2	None	None	1.21531	None	Male
TCGA.G2.A2EL.01A	1-TCGA	3	T2	None	None	-1.84163	None	Male
TCGA.G2.A2EO.01A	1-TCGA	2	T3	Recurrent	None	0.218917	None	Male
TCGA.G2.A2ES.01A	1-TCGA	3	T2	None	None	-1.45031	None	Male
TCGA.G2.A3IB.01A	1-TCGA	3	T2	None	None	-1.12008	None	Male
TCGA.G2.A3IE.01A	1-TCGA	1	T2	None	Amplification	1.2201	None	Male
TCGA.G2.A3VY.01A	1-TCGA	1	T2	None	None	0.494734	None	Male
TCGA.G2.AA3B.01A	1-TCGA	1	T2	None	Amplification	1.01897	None	Female
TCGA.G2.AA3C.01A	1-TCGA	4	T4	None	None	-2.14621	None	Male
TCGA.G2.AA3D.01A	1-TCGA	1	T4	None	None	1.10754	None	Male
TCGA.G2.AA3F.01A	1-TCGA	1	T4	None	Amplification	1.27565	None	Male
TCGA.GC.A3BM.01A	1-TCGA	1	T2	None	None	0.416331	None	Male
TCGA.GC.A3I6.01A	1-TCGA	3	T3	None	None	-0.180955	None	Male
TCGA.GC.A3OO.01A	1-TCGA	2	T2	None	None	0.994091	None	Male
TCGA.GC.A3RB.01A	1-TCGA	1	T3	None	Amplification	0.586048	None	Male
TCGA.GC.A3RC.01A	1-TCGA	3	T2	None	None	-1.79091	None	Male
TCGA.GC.A3RD.01A	1-TCGA	1	T3	None	None	0.647618	None	Female
TCGA.GC.A3WC.01A	1-TCGA	3	T3	None	None	-0.888258	None	Female
TCGA.GC.A3YS.01A	1-TCGA	3	T4	None	None	-1.15197	None	Male
TCGA.GC.A4ZW.01A	1-TCGA	1	T3	None	None	-0.675025	None	Male
TCGA.GC.A6I1.01A	1-TCGA	3	T2	None	None	-1.69803	None	Female
TCGA.GC.A6I3.01A	1-TCGA	2	T4	None	None	0.135961	None	Female
TCGA.GD.A2C5.01A	1-TCGA	2	T4	None	None	0.540923	None	Female
TCGA.GD.A3OP.01A	1-TCGA	2	T4	None	None	1.32172	None	Female
TCGA.GD.A3OQ.01A	1-TCGA	1	T4	None	None	0.490404	None	Male
TCGA.GD.A3OS.01A	1-TCGA	4	T2	Mutated	None	-1.51738	None	Female
TCGA.GD.A6C6.01A	1-TCGA	1	T3	None	Amplification	0.554439	None	Male
TCGA.GD.A76B.01A	1-TCGA	2	T2	None	None	1.12529	None	Female
TCGA.GU.A42P.01A	1-TCGA	1	T4	None	None	0.622029	None	Male
TCGA.GU.A42Q.01A	1-TCGA	3	T3	None	None	-1.55374	None	Male
TCGA.GU.A42R.01A	1-TCGA	1	T4	None	None	0.508886	None	Male
TCGA.GU.A762.01A	1-TCGA	4	T4	None	None	-1.66003	None	Male
TCGA.GU.A763.01A	1-TCGA	1	T3	None	None	0.657887	None	Male
TCGA.GU.A764.01A	1-TCGA	4	T2	None	None	-0.880799	None	Male
TCGA.GU.A766.01A	1-TCGA	3	T2	None	None	-1.32089	None	Male
TCGA.GU.A767.01A	1-TCGA	2	T4	None	Amplification	0.877123	None	Male
TCGA.GU.AATO.01A	1-TCGA	2	T4	None	None	-0.0447718	None	Male
TCGA.GU.AATP.01A	1-TCGA	2	T4	None	Amplification	0.460958	None	Male
TCGA.GU.AATQ.01A	1-TCGA	3	T3	None	None	-0.630866	None	Male
TCGA.GV.A3JV.01A	1-TCGA	2	T4	None	Amplification	0.976907	None	Male
TCGA.GV.A3JW.01A	1-TCGA	1	T2	None	Amplification	0.77501	None	Male
TCGA.GV.A3JX.01A	1-TCGA	1	T3	None	None	0.852951	None	Male
TCGA.GV.A3JZ.01A	1-TCGA	2	T4	None	None	0.479806	None	Male
TCGA.GV.A3QF.01A	1-TCGA	1	T4	None	None	1.05035	None	Male
TCGA.GV.A3QG.01A	1-TCGA	4	T4	None	None	0.0529712	None	Male
TCGA.GV.A3QH.01A	1-TCGA	1	T2	None	None	1.03143	Recurrent	Male
TCGA.GV.A3QI.01A	1-TCGA	1	T3	None	Amplification	0.690312	None	Male
TCGA.GV.A40E.01A	1-TCGA	3	T2	None	None	-1.12566	None	Male
TCGA.GV.A40G.01A	1-TCGA	1	T2	None	None	0.93157	Mutated	Male
TCGA.GV.A6ZA.01A	1-TCGA	1	T2	None	Amplification	0.965661	None	Male
TCGA.H4.A2HO.01A	1-TCGA	1	T3	None	Amplification	1.52178	None	Male
TCGA.H4.A2HQ.01A	1-TCGA	1	T4	None	None	0.515232	Mutated	Female
TCGA.HQ.A2OE.01A	1-TCGA	1	NA	None	None	-0.217034	None	Male
TCGA.HQ.A2OF.01A	1-TCGA	1	T3	None	None	-0.167497	None	Female
TCGA.HQ.A5ND.01A	1-TCGA	3	T4	None	None	-0.354177	None	Male
TCGA.HQ.A5NE.01A	1-TCGA	3	T3	None	None	0.175767	None	Male
TCGA.K4.A3WS.01A	1-TCGA	2	T3	None	None	0.386368	None	Male
TCGA.K4.A3WV.01A	1-TCGA	3	T2	None	None	-0.991319	None	Female
TCGA.K4.A4AC.01A	1-TCGA	3	T2	None	None	-1.73718	None	Male
TCGA.K4.A54R.01A	1-TCGA	2	T2	None	None	0.0425972	None	Male
TCGA.K4.A5RH.01A	1-TCGA	4	T3	None	None	-1.78611	None	Male
TCGA.K4.A5RI.01A	1-TCGA	3	T3	None	None	-0.338701	None	Female
TCGA.K4.A5RJ.01A	1-TCGA	4	T2	None	None	-0.513946	None	Male
TCGA.K4.A6FZ.01A	1-TCGA	1	T3	None	None	0.506089	None	Female
TCGA.K4.A6MB.01A	1-TCGA	2	T4	None	None	0.639153	None	Male
TCGA.K4.A83P.01A	1-TCGA	2	T4	None	None	0.681416	None	Male
TCGA.K4.AAQO.01A	1-TCGA	2	T3	None	None	0.703969	None	Male
TCGA.KQ.A41N.01A	1-TCGA	1	T3	None	None	1.25464	None	Male
TCGA.KQ.A41O.01A	1-TCGA	1	T4	None	None	0.501967	None	Male
TCGA.KQ.A41P.01A	1-TCGA	2	T4	None	Amplification	1.30247	None	Male
TCGA.KQ.A41Q.01A	1-TCGA	1	T3	Recurrent	None	0.549532	None	Male
TCGA.KQ.A41R.01A	1-TCGA	1	T2	None	Amplification	0.810062	Nonsense	Female
TCGA.KQ.A41S.01A	1-TCGA	2	T3	None	None	0.631401	None	Female
TCGA.LC.A66R.01A	1-TCGA	3	T4	None	Amplification	-0.748665	None	Male
TCGA.LT.A5Z6.01A	1-TCGA	1	T2	None	None	1.22074	None	Male
TCGA.LT.A8JT.01A	1-TCGA	1	T2	None	None	0.81362	None	Female
TCGA.MV.A51V.01A	1-TCGA	1	T3	None	Amplification	1.59262	None	Male
TCGA.PQ.A6FI.01A	1-TCGA	3	T2	None	Amplification	-2.04712	None	Male
TCGA.PQ.A6FN.01A	1-TCGA	3	T3	None	None	-0.925327	None	Female
TCGA.R3.A69X.01A	1-TCGA	2	T3	None	None	0.898876	None	Male
TCGA.S5.A6DX.01A	1-TCGA	2	T4	None	None	0.324117	None	Male
TCGA.S5.AA26.01A	1-TCGA	1	T3	None	None	0.827367	None	Male
TCGA.SY.A9G0.01A	1-TCGA	2	T4	None	None	0.235496	None	Male
TCGA.SY.A9G5.01A	1-TCGA	2	T3	None	None	-0.42814	None	Male
TCGA.UY.A78K.01A	1-TCGA	2	T4	None	Amplification	1.16988	None	Male
TCGA.UY.A78L.01A	1-TCGA	3	T4	None	None	-0.270827	None	Male
TCGA.UY.A78M.01A	1-TCGA	2	T4	None	None	0.414828	None	Female
TCGA.UY.A78N.01A	1-TCGA	2	T4	None	None	0.239938	None	Male
TCGA.UY.A78O.01A	1-TCGA	1	T2	None	Amplification	1.44354	None	Female
TCGA.UY.A78P.01A	1-TCGA	3	T2	None	None	-0.257983	None	Female
TCGA.UY.A8OB.01A	1-TCGA	3	T4	None	None	-1.92619	None	Male
TCGA.UY.A8OC.01A	1-TCGA	3	T4	None	None	-1.40032	None	Male
TCGA.UY.A8OD.01A	1-TCGA	2	T2	None	None	0.518225	None	Female
TCGA.UY.A9PA.01A	1-TCGA	1	T3	None	None	0.942223	None	Male
TCGA.UY.A9PB.01A	1-TCGA	4	T3	None	None	-1.47988	None	Male
TCGA.UY.A9PD.01A	1-TCGA	2	T3	None	None	0.459776	None	Male
TCGA.UY.A9PE.01A	1-TCGA	2	T4	None	Amplification	0.359296	None	Male
TCGA.UY.A9PF.01A	1-TCGA	2	T4	None	None	1.2671	Recurrent	Male
TCGA.UY.A9PH.01A	1-TCGA	2	T2	None	None	0.700645	None	Male
TCGA.XF.A8HB.01A	1-TCGA	1	T2	None	None	0.45471	None	Female
TCGA.XF.A8HC.01A	1-TCGA	1	T4	None	None	1.21951	None	Male
TCGA.XF.A8HD.01A	1-TCGA	4	T3	None	Amplification	0.138991	None	Male
TCGA.XF.A8HE.01A	1-TCGA	3	T3	None	None	-1.40297	None	Male
TCGA.XF.A8HF.01A	1-TCGA	2	T3	None	None	0.548399	None	Male
TCGA.XF.A8HG.01A	1-TCGA	1	T3	None	None	0.33356	None	Male
TCGA.XF.A8HH.01A	1-TCGA	2	T4	None	None	0.570062	None	Female
TCGA.XF.A8HI.01A	1-TCGA	1	T4	None	None	0.342254	None	Female
TCGA.XF.A9SH.01A	1-TCGA	1	T2	None	None	0.803391	None	Female
TCGA.XF.A9SI.01A	1-TCGA	4	T2	None	None	-0.593787	None	Female
TCGA.XF.A9SJ.01A	1-TCGA	2	T4	None	None	0.937245	None	Male
TCGA.XF.A9SK.01A	1-TCGA	2	T4	None	None	-0.0260602	None	Male
TCGA.XF.A9SL.01A	1-TCGA	2	T4	None	None	0.709457	None	Male
TCGA.XF.A9SM.01A	1-TCGA	3	T3	None	None	-1.29951	None	Male
TCGA.XF.A9SP.01A	1-TCGA	2	T3	None	None	0.564252	None	Male
TCGA.XF.A9ST.01A	1-TCGA	2	T3	None	None	-1.36847	None	Male
TCGA.XF.A9SU.01A	1-TCGA	2	T4	None	None	0.64166	None	Female
TCGA.XF.A9SV.01A	1-TCGA	2	T4	None	None	0.599446	None	Male
TCGA.XF.A9SW.01A	1-TCGA	2	T4	None	None	-0.00327271	None	Male
TCGA.XF.A9SX.01A	1-TCGA	4	T4	None	None	-1.17017	None	Female
TCGA.XF.A9SY.01A	1-TCGA	4	T4	None	None	-1.8182	None	Female
TCGA.XF.A9SZ.01A	1-TCGA	2	T4	None	None	0.580152	None	Male
TCGA.XF.A9T0.01A	1-TCGA	2	T3	None	None	0.0442305	None	Male
TCGA.XF.A9T2.01A	1-TCGA	4	T3	None	None	-0.978277	None	Male
TCGA.XF.A9T3.01A	1-TCGA	4	T4	None	None	-0.682059	None	Female
TCGA.XF.A9T4.01A	1-TCGA	3	T4	None	None	-0.250963	None	Male
TCGA.XF.A9T5.01A	1-TCGA	4	T4	None	None	-1.17534	None	Female
TCGA.XF.A9T6.01A	1-TCGA	3	T3	None	Amplification	-0.823552	None	Female
TCGA.XF.A9T8.01A	1-TCGA	3	T3	Mutated	None	-1.1531	None	Male
TCGA.XF.AAME.01A	1-TCGA	3	T2	None	None	-0.207585	None	Female
TCGA.XF.AAMG.01A	1-TCGA	2	T3	None	Amplification	0.232769	None	Male
TCGA.XF.AAMH.01A	1-TCGA	3	T4	None	None	-0.733773	Mutated	Male
TCGA.XF.AAMJ.01A	1-TCGA	2	T3	None	None	0.0823717	None	Male
TCGA.XF.AAML.01A	1-TCGA	1	T2	None	None	0.590884	None	Male
TCGA.XF.AAMQ.01A	1-TCGA	1	T2	None	None	0.759659	None	Female
TCGA.XF.AAMR.01A	1-TCGA	2	T3	None	None	0.194489	None	Male
TCGA.XF.AAMT.01A	1-TCGA	3	T4	None	None	-0.935404	None	Female
TCGA.XF.AAMW.01A	1-TCGA	3	T4	None	None	-1.06825	None	Female
TCGA.XF.AAMX.01A	1-TCGA	2	T3	None	None	0.794494	None	Female
TCGA.XF.AAMY.01A	1-TCGA	2	T3	None	Amplification	0.761144	None	Male
TCGA.XF.AAMZ.01A	1-TCGA	1	T4	None	None	0.847101	None	Female
TCGA.XF.AAN0.01A	1-TCGA	2	T4	None	None	0.143493	None	Male
TCGA.XF.AAN1.01A	1-TCGA	1	T3	None	None	0.606904	None	Female
TCGA.XF.AAN2.01A	1-TCGA	3	T2	None	None	0.0693022	None	Male
TCGA.XF.AAN3.01A	1-TCGA	3	T4	None	None	-0.274479	None	Male
TCGA.XF.AAN4.01A	1-TCGA	4	T3	None	None	-1.0048	None	Female
TCGA.XF.AAN5.01A	1-TCGA	3	T3	None	None	-0.9885	None	Female
TCGA.XF.AAN7.01A	1-TCGA	4	T4	None	None	-1.37032	None	Male
TCGA.XF.AAN8.01A	1-TCGA	4	T3	None	None	-1.13778	None	Female
TCGA.YC.A89H.01A	1-TCGA	1	T2	None	None	0.610462	None	Female
TCGA.YC.A8S6.01A	1-TCGA	1	T2	None	None	0.534308	None	Male
TCGA.YC.A9TC.01A	1-TCGA	4	T4	None	None	-1.18604	None	Male
TCGA.YF.AA3L.01A	1-TCGA	1	T2	None	None	0.849273	None	Female
TCGA.YF.AA3M.01A	1-TCGA	1	T2	None	None	0.453122	None	Male
TCGA.ZF.A9R0.01A	1-TCGA	2	T3	None	None	0.760201	None	Male
TCGA.ZF.A9R1.01A	1-TCGA	2	T4	None	None	0.689672	None	Male
TCGA.ZF.A9R2.01A	1-TCGA	1	T2	None	None	0.0806005	None	Male
TCGA.ZF.A9R3.01A	1-TCGA	1	T2	None	None	0.607076	None	Female
TCGA.ZF.A9R4.01A	1-TCGA	1	T2	None	Amplification	0.691513	None	Male
TCGA.ZF.A9R5.01A	1-TCGA	1	T3	None	None	0.23447	None	Male
TCGA.ZF.A9R7.01A	1-TCGA	1	T2	None	None	0.164058	None	Female
TCGA.ZF.A9R9.01A	1-TCGA	2	T4	None	None	0.0997965	None	Male
TCGA.ZF.A9RC.01A	1-TCGA	2	T3	None	Amplification	0.529036	None	Male
TCGA.ZF.A9RD.01A	1-TCGA	3	T4	None	None	-1.04166	None	Female
TCGA.ZF.A9RE.01A	1-TCGA	3	T2	None	None	-0.564002	None	Female
TCGA.ZF.A9RF.01A	1-TCGA	4	T2	None	None	-1.01028	None	Male
TCGA.ZF.A9RL.01A	1-TCGA	1	T2	None	None	1.16755	None	Male
TCGA.ZF.A9RM.01A	1-TCGA	1	T2	None	Amplification	1.30751	None	Male
TCGA.ZF.A9RN.01A	1-TCGA	4	T3	None	None	-1.83328	None	Female
TCGA.ZF.AA4N.01A	1-TCGA	3	T2	None	None	-1.58042	None	Male
TCGA.ZF.AA4R.01A	1-TCGA	2	T4	None	None	-0.0548167	None	Male
TCGA.ZF.AA4T.01A	1-TCGA	1	T4	None	Amplification	0.394655	None	Male
TCGA.ZF.AA4U.01A	1-TCGA	1	T3	None	None	0.344711	None	Male
TCGA.ZF.AA4V.01A	1-TCGA	3	T3	None	None	-0.0816077	None	Male
TCGA.ZF.AA4W.01A	1-TCGA	3	T3	None	None	-1.6035	None	Male
TCGA.ZF.AA4X.01A	1-TCGA	1	T2	None	None	1.12668	None	Male
TCGA.ZF.AA51.01A	1-TCGA	2	T2	None	Amplification	0.465731	None	Female
TCGA.ZF.AA52.01A	1-TCGA	2	T3	None	None	-0.234318	None	Male
TCGA.ZF.AA53.01A	1-TCGA	3	T2	None	None	-0.829671	Recurrent	Male
TCGA.ZF.AA54.01A	1-TCGA	4	T3	None	None	-2.17838	None	Male
TCGA.ZF.AA56.01A	1-TCGA	3	T3	None	None	0.329832	None	Female
TCGA.ZF.AA58.01A	1-TCGA	4	T4	None	None	-2.00172	None	Female
TCGA.ZF.AA5H.01A	1-TCGA	4	T4	None	None	-1.15672	None	Female
TCGA.ZF.AA5N.01A	1-TCGA	1	T4	None	None	-0.478633	None	Female
TCGA.ZF.AA5P.01A	1-TCGA	2	T4	Recurrent	Amplification	0.524635	None	Male
A54	3-Strasbourg	2	T4	None	NA	0.73251	None	NA
B296	3-Strasbourg	1	T4	None	NA	0.72711	None	NA
B521	3-Strasbourg	1	T1	Recurrent	NA	0.600416	None	NA
B93	3-Strasbourg	4	T4	None	NA	-0.733997	None	NA
C704	3-Strasbourg	3	T4	None	NA	-0.297544	None	NA
F659	3-Strasbourg	1	T3	None	NA	-0.0900103	None	NA
H106	3-Strasbourg	3	T1	None	NA	-0.689317	None	NA
H633	3-Strasbourg	1	T4	None	NA	0.775283	None	NA
K661	3-Strasbourg	3	T3	None	NA	-0.725344	None	NA
M559	3-Strasbourg	2	T3	Mutated	NA	0.0413764	None	NA
M425	3-Strasbourg	4	T4	None	NA	0.428483	None	NA
S225	3-Strasbourg	4	T4	None	NA	-0.423264	None	NA
T525	3-Strasbourg	3	T3	None	NA	-0.345704	None	NA
BFTC905	4-Cell lines	NA	T3	None	None	-0.155101	None	NA
EJ138	4-Cell lines	NA	NA	None	None	-0.901058	None	Male
J82	4-Cell lines	NA	T3	None	None	-0.61579	None	Male
SW1710	4-Cell lines	NA	NA	None	None	-0.557101	None	Female
5637	4-Cell lines	NA	NA	None	Amplification	-0.116193	None	Male
CAL29	4-Cell lines	NA	T2	None	None	0.524188	None	Female
HT1376	4-Cell lines	NA	T2	None	None	-0.158295	None	Female
JMSU1	4-Cell lines	NA	T4	None	None	-0.690705	None	Male
KK47	4-Cell lines	NA	NA	None	None	-0.416791	None	Male
L1207	4-Cell lines	NA	T4	None	None	-0.190165	None	NA
MGHU3	4-Cell lines	NA	Ta	None	None	0.10941	None	Male
RT112	4-Cell lines	NA	NA	None	None	0.488343	None	Female
RT4	4-Cell lines	NA	T2	Recurrent	None	1.19839	None	Male
Scaber	4-Cell lines	NA	T3	None	None	-0.453304	None	Male
SD48	4-Cell lines	NA	NA	None	None	1.26875	None	homme
T24	4-Cell lines	NA	NA	None	None	-0.771417	None	Female
UMUC1	4-Cell lines	NA	NA	None	None	0.657396	None	Male
UMUC10	4-Cell lines	NA	NA	None	None	-0.0677008	None	NA
UMUC16	4-Cell lines	NA	NA	None	None	-0.0582658	None	NA
UMUC5	4-Cell lines	NA	NA	None	None	0.153759	None	Female
UMUC6	4-Cell lines	NA	NA	None	None	-0.306451	None	Male
UMUC9	4-Cell lines	NA	NA	None	Amplification	1.47833	None	NA
VMCUB1	4-Cell lines	NA	NA	None	None	-0.303664	None	Male
VMCUB3	4-Cell lines	NA	NA	None	None	0.193911	None	Male
TCCSup	4-Cell lines	NA	T4	None	None	-0.310468	None	Female
CIT.451	2-CIT	NA	Ta	None	NA	NA	None	NA
CIT.520	2-CIT	NA	T1	None	NA	NA	None	Male
CIT.1841	2-CIT	NA	T4	None	NA	NA	NA	Male
CIT.3161	2-CIT	1	Ta	None	NA	0.485603	NA	Female
CIT.100	2-CIT	2	T3	None	None	0.487773	None	Male
CIT.101	2-CIT	NA	T4	None	NA	NA	NA	Female
CIT.102	2-CIT	NA	T1	None	NA	NA	None	Male
CIT.104	2-CIT	NA	T2	None	NA	NA	NA	NA
CIT.105	2-CIT	1	T1	None	None	0.666857	None	Male
CIT.106	2-CIT	2	T4	None	None	0.03149	None	Male
CIT.107	2-CIT	1	T1	None	None	0.555513	None	Male
CIT.108	2-CIT	4	T3	None	None	-0.837403	None	Male
CIT.112	2-CIT	1	T1	None	None	0.32168	None	Male
CIT.115	2-CIT	NA	T2	None	NA	NA	None	NA
CIT.116	2-CIT	NA	T2	None	NA	NA	None	NA
CIT.117	2-CIT	NA	T2	None	NA	NA	None	NA
CIT.118	2-CIT	NA	T3	None	NA	NA	None	NA
CIT.11	2-CIT	NA	T3	None	NA	NA	None	Male
CIT.120	2-CIT	3	T2	None	None	-0.445231	None	Female
CIT.121	2-CIT	NA	T3	None	NA	NA	None	NA
CIT.122	2-CIT	NA	T3	None	NA	NA	None	NA
CIT.123	2-CIT	NA	T3	Recurrent	NA	NA	None	NA
CIT.124	2-CIT	NA	T2	None	NA	NA	None	NA
CIT.126	2-CIT	NA	T3	None	NA	NA	None	Male
CIT.127	2-CIT	2	T2	None	None	0.0961968	None	Male
CIT.128	2-CIT	NA	T2	None	NA	NA	None	Male
CIT.129	2-CIT	1	T1	None	None	0.208179	None	Male
CIT.12	2-CIT	3	T3	None	None	-0.392907	None	Male
CIT.130	2-CIT	NA	T1	None	NA	NA	None	Male
CIT.131	2-CIT	NA	T1	None	NA	NA	None	NA
CIT.132	2-CIT	NA	T1	None	NA	NA	None	Male
CIT.133	2-CIT	NA	NA	None	NA	NA	None	NA
CIT.134	2-CIT	2	T2	None	None	-0.131121	None	Male
CIT.135	2-CIT	1	T1	None	None	0.357568	None	Male
CIT.136	2-CIT	NA	T1	None	NA	NA	None	Male
CIT.137	2-CIT	NA	T2	None	NA	NA	None	NA
CIT.138	2-CIT	NA	T3	None	NA	NA	None	Male
CIT.139	2-CIT	NA	T2	None	NA	NA	None	Male
CIT.141	2-CIT	1	T2	None	None	0.0616999	None	Male
CIT.142	2-CIT	NA	T2	None	NA	NA	None	Male
CIT.143	2-CIT	NA	T1	None	NA	NA	None	NA
CIT.144	2-CIT	NA	NA	None	NA	NA	NA	NA
CIT.14	2-CIT	3	T3	None	None	-0.652968	None	Male
CIT.155	2-CIT	NA	T1	None	NA	NA	None	Male
CIT.156	2-CIT	NA	T1	None	NA	NA	None	Male
CIT.157	2-CIT	NA	T1	None	NA	NA	None	NA
CIT.15	2-CIT	2	T3	None	None	-0.338715	None	Female
CIT.161	2-CIT	NA	T2	Recurrent	NA	NA	None	NA
CIT.167	2-CIT	NA	T2	None	NA	NA	None	NA
CIT.168	2-CIT	NA	T2	None	NA	NA	None	NA
CIT.169	2-CIT	1	Ta	None	None	0.58735	None	Male
CIT.170	2-CIT	NA	T2	None	NA	NA	None	Male
CIT.171	2-CIT	NA	T1	None	NA	NA	None	Male
CIT.172	2-CIT	4	T2	None	None	-0.89313	None	Male
CIT.173	2-CIT	NA	T2	None	NA	NA	None	NA
CIT.174	2-CIT	NA	T2	None	NA	NA	None	NA
CIT.175	2-CIT	2	T2	None	None	0.468479	None	Female
CIT.176	2-CIT	NA	T3	None	NA	NA	NA	NA
CIT.177	2-CIT	NA	T4	None	NA	NA	None	Male
CIT.178	2-CIT	1	Ta	None	None	0.122695	None	Male
CIT.179	2-CIT	2	T4	None	None	0.0373433	Recurrent	Male
CIT.17	2-CIT	2	T3	None	None	0.676644	None	Male
CIT.180	2-CIT	2	T4	None	None	-0.250852	None	Male
CIT.181	2-CIT	3	T2	None	None	0.279573	None	Male
CIT.182	2-CIT	1	T2	None	Amplification	0.162734	None	Male
CIT.183	2-CIT	NA	T2	None	NA	NA	None	Female
CIT.184	2-CIT	NA	T2	None	NA	NA	None	NA
CIT.185	2-CIT	NA	T2	None	NA	NA	None	Male
CIT.186	2-CIT	2	T4	None	None	-0.621249	None	Female
CIT.187	2-CIT	2	T3	None	None	-0.370907	None	Male
CIT.188	2-CIT	3	T4	None	NA	-0.764614	None	Male
CIT.189	2-CIT	NA	T4	None	NA	NA	None	Male
CIT.18	2-CIT	NA	T3	None	NA	NA	None	Male
CIT.190	2-CIT	3	T3	None	None	-0.77139	Recurrent	Male
CIT.191	2-CIT	NA	T2	None	NA	NA	None	Female
CIT.192	2-CIT	2	T2	None	None	0.0815496	None	Male
CIT.193	2-CIT	1	Ta	None	None	-0.0266635	None	Male
CIT.194	2-CIT	1	Ta	None	None	0.609673	None	Male
CIT.195	2-CIT	NA	T4	None	NA	NA	Recurrent	Male
CIT.199	2-CIT	1	T1	None	None	0.612967	None	Female
CIT.19	2-CIT	3	T3	None	None	-0.600797	None	Male
CIT.1	2-CIT	1	T4	None	None	0.144782	None	Male
CIT.202	2-CIT	1	T1	None	None	0.0266574	None	Male
CIT.205	2-CIT	NA	Ta	None	NA	NA	None	NA
CIT.206	2-CIT	NA	Ta	None	NA	NA	None	Male
CIT.207	2-CIT	NA	Ta	None	NA	NA	None	NA
CIT.208	2-CIT	NA	Ta	None	NA	NA	None	Male
CIT.209	2-CIT	1	Ta	None	None	0.495678	None	Male
CIT.20	2-CIT	NA	T3	None	NA	NA	None	Male
CIT.214	2-CIT	NA	Ta	None	NA	NA	None	Male
CIT.215	2-CIT	1	Ta	None	None	0.133157	None	Male
CIT.217	2-CIT	NA	Ta	None	NA	NA	None	Male
CIT.218	2-CIT	1	Ta	None	None	0.39295	None	Male
CIT.219	2-CIT	1	Ta	None	None	0.545576	None	Female
CIT.220	2-CIT	1	Ta	None	None	0.483508	None	Male
CIT.221	2-CIT	1	Ta	None	None	0.1991	None	Female
CIT.222	2-CIT	NA	Ta	None	NA	NA	None	NA
CIT.224	2-CIT	NA	Ta	None	NA	NA	None	NA
CIT.225	2-CIT	NA	Ta	None	NA	NA	None	NA
CIT.227	2-CIT	NA	Ta	None	NA	NA	None	NA
CIT.22	2-CIT	NA	T3	None	NA	NA	None	Male
CIT.23	2-CIT	1	T3	None	None	0.107117	None	Male
CIT.243	2-CIT	NA	Ta	None	NA	NA	None	NA
CIT.244	2-CIT	1	T1	Mutated	NA	0.702739	None	Male
CIT.249	2-CIT	1	Ta	None	NA	0.478221	NA	Male
CIT.252	2-CIT	NA	T2	None	NA	NA	None	Male
CIT.253	2-CIT	2	T3	None	None	-0.0610587	None	Male
CIT.254	2-CIT	3	T3	None	None	-0.134357	None	Male
CIT.255	2-CIT	1	Ta	None	None	0.415106	None	Male
CIT.257	2-CIT	1	T1	None	NA	0.475708	None	Male
CIT.258	2-CIT	1	Ta	None	None	0.59099	None	Male
CIT.259	2-CIT	1	T2	None	None	0.319838	Recurrent	Male
CIT.25	2-CIT	2	T3	None	None	-0.0820923	None	Male
CIT.260	2-CIT	2	T3	None	NA	-0.778615	None	Male
CIT.261	2-CIT	NA	T2	None	NA	NA	None	Female
CIT.262	2-CIT	3	T3	None	NA	-0.869851	None	Female
CIT.263	2-CIT	1	Ta	Recurrent	None	0.171021	None	Male
CIT.265	2-CIT	2	T3	None	None	0.191999	None	Female
CIT.266	2-CIT	2	T3	None	None	-0.488765	None	Male
CIT.267	2-CIT	2	T2	None	None	-0.0532201	None	Female
CIT.269	2-CIT	NA	T3	None	NA	NA	None	Male
CIT.26	2-CIT	NA	T3	None	NA	NA	None	Male
CIT.271	2-CIT	NA	T3	None	NA	NA	None	Male
CIT.272	2-CIT	1	Ta	None	None	0.494946	None	Male
CIT.273	2-CIT	NA	T1	None	NA	NA	None	Male
CIT.274	2-CIT	NA	T1	None	NA	NA	None	Male
CIT.275	2-CIT	1	T1	None	None	0.783189	None	Male
CIT.276	2-CIT	2	T1	None	None	0.452214	None	Male
CIT.277	2-CIT	2	T2	None	None	0.112282	None	Female
CIT.278	2-CIT	NA	T1	None	NA	NA	None	Female
CIT.279	2-CIT	NA	NA	None	NA	NA	None	NA
CIT.280	2-CIT	1	T2	None	None	0.385664	None	Female
CIT.281	2-CIT	1	T1	None	None	0.314942	None	Male
CIT.282	2-CIT	1	T1	None	None	0.253491	None	Female
CIT.283	2-CIT	1	T1	None	None	0.4683	None	Male
CIT.284	2-CIT	NA	NA	None	NA	NA	None	Male
CIT.285	2-CIT	NA	Ta	None	NA	NA	None	Female
CIT.286	2-CIT	NA	T1	None	NA	NA	NA	Male
CIT.287	2-CIT	NA	Ta	None	NA	NA	None	Male
CIT.289	2-CIT	1	T1	None	None	0.173526	None	Male
CIT.28	2-CIT	3	T3	None	None	-0.578094	None	Male
CIT.290	2-CIT	2	T2	None	None	-0.0730298	None	Male
CIT.291	2-CIT	NA	T1	None	NA	NA	None	Male
CIT.293	2-CIT	1	T1	None	None	0.308501	None	Male
CIT.294	2-CIT	1	T1	None	None	0.135602	None	Female
CIT.295	2-CIT	NA	Ta	None	NA	NA	None	Female
CIT.296	2-CIT	NA	Ta	None	NA	NA	None	Male
CIT.297	2-CIT	NA	T1	None	NA	NA	None	Male
CIT.298	2-CIT	NA	Ta	None	NA	NA	None	Female
CIT.299	2-CIT	1	Ta	None	NA	0.145374	None	Male
CIT.2	2-CIT	2	T4	None	None	-0.306143	None	Male
CIT.300	2-CIT	1	Ta	None	NA	0.283264	None	Male
CIT.303	2-CIT	1	Ta	None	NA	0.522255	None	Male
CIT.304	2-CIT	1	T1	None	NA	0.12815	None	Male
CIT.306	2-CIT	4	T2	None	NA	-0.529691	None	Male
CIT.307	2-CIT	NA	T1	None	NA	NA	None	Male
CIT.308	2-CIT	NA	T1	None	NA	NA	NA	Male
CIT.30	2-CIT	3	T3	None	None	-0.57817	None	Male
CIT.318	2-CIT	1	T2	None	None	0.524505	None	Male
CIT.319	2-CIT	NA	T1	None	NA	NA	None	Male
CIT.31	2-CIT	3	T4	None	None	-0.946399	None	Male
CIT.320	2-CIT	NA	Ta	None	NA	NA	None	Male
CIT.321	2-CIT	NA	T1	None	NA	NA	None	Male
CIT.32	2-CIT	3	T3	None	None	-0.604161	None	Male
CIT.334	2-CIT	NA	Ta	None	NA	NA	None	Male
CIT.335	2-CIT	NA	T1	None	NA	NA	None	Male
CIT.336	2-CIT	NA	Ta	None	NA	NA	None	Male
CIT.337	2-CIT	NA	T1	None	NA	NA	None	Male
CIT.338	2-CIT	NA	T1	None	NA	NA	None	Male
CIT.33	2-CIT	2	T2	None	None	0.307658	None	Male
CIT.344	2-CIT	1	Ta	None	NA	0.239942	NA	Male
CIT.345	2-CIT	1	Ta	None	None	0.426722	None	Male
CIT.346	2-CIT	1	Ta	None	None	0.351377	None	Male
CIT.347	2-CIT	1	Ta	None	NA	0.408333	None	Male
CIT.348	2-CIT	1	Ta	None	None	0.11069	None	Female
CIT.349	2-CIT	NA	Ta	None	NA	NA	None	Male
CIT.34	2-CIT	2	T2	None	None	-0.636013	None	Male
CIT.350	2-CIT	NA	NA	None	NA	NA	NA	NA
CIT.351	2-CIT	NA	NA	None	NA	NA	NA	NA
CIT.352	2-CIT	NA	Ta	None	NA	NA	None	Female
CIT.353	2-CIT	NA	Ta	None	NA	NA	None	Male
CIT.354	2-CIT	1	Ta	None	NA	0.223676	None	Male
CIT.355	2-CIT	NA	NA	None	NA	NA	None	NA
CIT.36	2-CIT	4	T2	None	None	-0.53094	None	Male
CIT.37	2-CIT	1	T4	None	None	0.289916	None	Female
CIT.38	2-CIT	3	T2	Mutated	NA	-0.930844	None	Male
CIT.39	2-CIT	1	T2	None	None	0.222693	None	Male
CIT.40	2-CIT	2	T2	None	None	-0.859122	None	Male
CIT.422	2-CIT	NA	T3	None	NA	NA	None	Male
CIT.425	2-CIT	NA	T4	None	NA	NA	None	Male
CIT.435	2-CIT	NA	T1	None	NA	NA	NA	NA
CIT.436	2-CIT	NA	Ta	None	NA	NA	None	Male
CIT.437	2-CIT	NA	Ta	None	NA	NA	None	Female
CIT.438	2-CIT	NA	Ta	None	NA	NA	None	Male
CIT.439	2-CIT	NA	Ta	None	NA	NA	None	NA
CIT.440	2-CIT	NA	T1	None	NA	NA	NA	Male
CIT.448	2-CIT	NA	Ta	None	NA	NA	None	NA
CIT.44	2-CIT	3	T4	None	NA	-0.616151	None	Female
CIT.450	2-CIT	NA	Ta	None	NA	NA	None	NA
CIT.459	2-CIT	NA	T1	None	NA	NA	None	Male
CIT.460	2-CIT	NA	Ta	None	NA	NA	NA	Male
CIT.465	2-CIT	NA	Ta	None	NA	NA	None	NA
CIT.466	2-CIT	NA	Ta	None	NA	NA	None	Male
CIT.467	2-CIT	NA	Ta	None	NA	NA	None	Male
CIT.469	2-CIT	NA	T2	None	NA	NA	None	NA
CIT.46	2-CIT	1	T1	None	Amplification	0.289436	None	Male
CIT.470	2-CIT	NA	Ta	None	NA	NA	None	Male
CIT.471	2-CIT	NA	NA	None	NA	NA	None	Male
CIT.472	2-CIT	NA	Ta	None	NA	NA	None	NA
CIT.473	2-CIT	NA	Ta	None	NA	NA	None	NA
CIT.474	2-CIT	NA	Ta	None	NA	NA	None	NA
CIT.476	2-CIT	NA	T1	None	NA	NA	None	NA
CIT.477	2-CIT	NA	Ta	None	NA	NA	None	Male
CIT.479	2-CIT	NA	Ta	None	NA	NA	None	Male
CIT.47	2-CIT	1	T1	None	None	0.2778	None	Male
CIT.480	2-CIT	NA	Ta	None	NA	NA	None	Male
CIT.481	2-CIT	NA	Ta	None	NA	NA	None	Male
CIT.483	2-CIT	NA	Ta	None	NA	NA	None	Male
CIT.485	2-CIT	NA	T1	None	NA	NA	None	Male
CIT.486	2-CIT	NA	Ta	None	NA	NA	None	Male
CIT.487	2-CIT	NA	Ta	None	NA	NA	None	Female
CIT.488	2-CIT	NA	Ta	None	NA	NA	None	Male
CIT.48	2-CIT	NA	NA	None	NA	NA	None	Male
CIT.490	2-CIT	NA	Ta	None	NA	NA	None	Male
CIT.491	2-CIT	NA	Ta	None	NA	NA	NA	Male
CIT.492	2-CIT	NA	Ta	None	NA	NA	None	NA
CIT.493	2-CIT	NA	Ta	None	NA	NA	NA	Male
CIT.494	2-CIT	NA	Ta	None	NA	NA	None	Female
CIT.495	2-CIT	NA	Ta	None	NA	NA	None	Male
CIT.49	2-CIT	NA	T2	None	NA	NA	None	Male
CIT.503	2-CIT	NA	Ta	Recurrent	NA	NA	None	Male
CIT.504	2-CIT	NA	Ta	None	NA	NA	NA	Male
CIT.505	2-CIT	NA	Ta	None	NA	NA	None	Male
CIT.506	2-CIT	NA	Ta	None	NA	NA	None	Female
CIT.508	2-CIT	NA	Ta	Mutated	NA	NA	None	Male
CIT.50	2-CIT	3	T1	None	None	-0.615569	None	Female
CIT.510	2-CIT	NA	Ta	None	NA	NA	None	Male
CIT.511	2-CIT	NA	Ta	None	NA	NA	None	Male
CIT.513	2-CIT	NA	Ta	None	NA	NA	NA	Male
CIT.514	2-CIT	NA	Ta	None	NA	NA	None	NA
CIT.516	2-CIT	NA	Ta	None	NA	NA	NA	Female
CIT.517	2-CIT	NA	Ta	None	NA	NA	None	Male
CIT.518	2-CIT	NA	Ta	None	NA	NA	None	Male
CIT.519	2-CIT	NA	Ta	None	NA	NA	None	Female
CIT.522	2-CIT	NA	Ta	None	NA	NA	None	NA
CIT.523	2-CIT	NA	Ta	None	NA	NA	None	Female
CIT.524	2-CIT	NA	Ta	None	NA	NA	None	NA
CIT.525	2-CIT	NA	Ta	None	NA	NA	NA	NA
CIT.529	2-CIT	NA	Ta	None	NA	NA	None	Male
CIT.531	2-CIT	NA	Ta	None	NA	NA	None	NA
CIT.532	2-CIT	NA	Ta	None	NA	NA	None	Male
CIT.533	2-CIT	NA	Ta	None	NA	NA	None	NA
CIT.534	2-CIT	NA	Ta	Mutated	NA	NA	None	NA
CIT.535	2-CIT	NA	Ta	None	NA	NA	None	Male
CIT.537	2-CIT	NA	Ta	None	NA	NA	None	Male
CIT.539	2-CIT	NA	Ta	None	NA	NA	None	Male
CIT.53	2-CIT	1	Ta	None	None	0.278782	None	Male
CIT.540	2-CIT	NA	Ta	None	NA	NA	None	NA
CIT.541	2-CIT	NA	Ta	None	NA	NA	None	Male
CIT.542	2-CIT	NA	Ta	None	NA	NA	None	Male
CIT.543	2-CIT	NA	T1	None	NA	NA	None	NA
CIT.544	2-CIT	NA	Ta	None	NA	NA	None	Female
CIT.545	2-CIT	NA	Ta	Mutated	NA	NA	None	Male
CIT.546	2-CIT	NA	T1	None	NA	NA	None	Male
CIT.547	2-CIT	NA	Ta	None	NA	NA	None	Male
CIT.548	2-CIT	NA	Ta	None	NA	NA	None	Male
CIT.549	2-CIT	NA	Ta	None	NA	NA	None	Male
CIT.54	2-CIT	1	T1	None	None	0.289874	None	Female
CIT.550	2-CIT	NA	Ta	None	NA	NA	None	NA
CIT.552	2-CIT	NA	T1	None	NA	NA	None	NA
CIT.553	2-CIT	1	T1	None	NA	0.350646	None	Female
CIT.554	2-CIT	1	T1	None	NA	0.754189	None	Male
CIT.556	2-CIT	NA	T1	None	NA	NA	None	Male
CIT.557	2-CIT	2	T1	None	NA	0.28211	None	Male
CIT.558	2-CIT	NA	T1	None	NA	NA	None	Male
CIT.559	2-CIT	1	T1	None	NA	0.624327	None	Female
CIT.55	2-CIT	1	Ta	None	None	-0.00973642	None	Female
CIT.560	2-CIT	NA	T1	None	NA	NA	None	Male
CIT.561	2-CIT	NA	T1	None	NA	NA	None	Male
CIT.562	2-CIT	1	T1	None	NA	0.553182	None	Male
CIT.563	2-CIT	1	T1	None	NA	0.34606	None	NA
CIT.56	2-CIT	1	T1	None	None	0.104086	None	Female
CIT.572	2-CIT	4	T4	None	NA	-0.866796	None	Male
CIT.57	2-CIT	NA	T1	None	NA	NA	None	Male
CIT.58	2-CIT	NA	NA	Recurrent	NA	NA	None	Female
CIT.590	2-CIT	NA	T4	None	NA	NA	None	Male
CIT.596	2-CIT	NA	Ta	None	NA	NA	None	Female
CIT.59	2-CIT	NA	NA	None	NA	NA	None	Male
CIT.600	2-CIT	NA	T2	None	NA	NA	None	Male
CIT.602	2-CIT	NA	T4	None	NA	NA	None	Male
CIT.60	2-CIT	1	T1	None	None	0.235742	None	Male
CIT.614	2-CIT	NA	T3	None	NA	NA	None	Male
CIT.616	2-CIT	NA	T4	None	NA	NA	None	Male
CIT.617	2-CIT	NA	T4	None	NA	NA	None	Male
CIT.618	2-CIT	NA	T2	None	NA	NA	None	Male
CIT.621	2-CIT	NA	T3	None	NA	NA	None	Male
CIT.622	2-CIT	NA	Ta	None	NA	NA	None	Male
CIT.623	2-CIT	NA	T4	None	NA	NA	None	Female
CIT.629	2-CIT	NA	T3	None	NA	NA	None	Male
CIT.62	2-CIT	1	T1	None	None	0.466916	None	Male
CIT.631	2-CIT	NA	T3	None	NA	NA	None	Male
CIT.632	2-CIT	NA	T1	None	NA	NA	None	Male
CIT.63	2-CIT	1	Ta	None	NA	0.235751	None	Female
CIT.640	2-CIT	NA	T1	None	NA	NA	None	Female
CIT.641	2-CIT	NA	T1	None	NA	NA	None	Male
CIT.642	2-CIT	NA	Ta	None	NA	NA	None	Female
CIT.643	2-CIT	NA	T3	None	NA	NA	None	Male
CIT.64	2-CIT	1	T1	None	None	0.451891	None	Male
CIT.65	2-CIT	1	T2	None	None	0.294999	None	Male
CIT.66	2-CIT	NA	NA	None	NA	NA	None	Male
CIT.67	2-CIT	1	T3	None	None	0.216974	None	Male
CIT.68	2-CIT	1	T4	None	None	0.30829	None	Male
CIT.69	2-CIT	NA	T3	None	NA	NA	None	Male
CIT.6	2-CIT	2	T4	None	None	-0.00607719	None	Female
CIT.70	2-CIT	2	T3	None	None	-0.216403	Recurrent	Male
CIT.72	2-CIT	3	T3	None	None	-0.833483	None	Male
CIT.73	2-CIT	2	T3	None	NA	-0.0669515	None	Male
CIT.74	2-CIT	1	T1	None	None	0.702759	None	Male
CIT.75	2-CIT	3	T3	None	NA	-0.780385	None	Male
CIT.76	2-CIT	2	T4	None	None	0.413396	None	Male
CIT.77	2-CIT	NA	T2	None	NA	NA	None	Male
CIT.78	2-CIT	3	T3	None	NA	-0.952957	None	Male
CIT.79	2-CIT	NA	T2	None	NA	NA	None	Male
CIT.7	2-CIT	2	T4	None	None	0.53271	Recurrent	Male
CIT.80	2-CIT	2	T3	None	None	-0.153635	None	Male
CIT.81	2-CIT	3	T3	None	None	-0.313529	None	Male
CIT.82	2-CIT	1	T3	None	None	0.237926	None	Male
CIT.83	2-CIT	4	T3	None	None	-0.581391	None	Male
CIT.84	2-CIT	3	T4	None	None	-0.61633	None	Female
CIT.85	2-CIT	1	Ta	None	NA	0.353286	None	Male
CIT.86	2-CIT	1	Ta	Mutated	NA	0.588284	None	Female
CIT.87	2-CIT	NA	T1	None	NA	NA	None	NA
CIT.88	2-CIT	NA	T1	None	NA	NA	None	NA
CIT.89	2-CIT	NA	NA	None	NA	NA	None	Male
CIT.8	2-CIT	2	T4	Mutated	None	0.115887	None	Male
CIT.90	2-CIT	1	T1	None	None	0.679027	None	Male
CIT.91	2-CIT	2	T2	None	None	-0.178513	None	Male
CIT.92	2-CIT	1	T1	None	None	0.366776	None	Male
CIT.93	2-CIT	1	T3	None	None	0.565694	None	Male
CIT.94	2-CIT	1	Ta	None	None	0.234606	None	Male
CIT.95	2-CIT	NA	T3	None	NA	NA	None	Female
CIT.96	2-CIT	2	T3	None	None	-0.263457	None	Female
CIT.97	2-CIT	NA	T3	None	NA	NA	None	Female
CIT.98	2-CIT	1	T1	None	None	0.427147	None	Male
CIT.99	2-CIT	1	T4	None	None	0.118817	None	Male
CIT.9	2-CIT	NA	T4	None	NA	NA	None	Male

## Sheet: Fig2
Fig2A														Fig2B																				Fig2C
	Sample													CP																				Relative number of cells per well
	1	2	3	4	5	6	7	8	9	10	11	12		TBP Sybr	WT - 1.1	WT - 1.2	Empty - 1.1	Empty - 1.2	P113S - 1.1	P113S - 1.2	R164W - 1.1	R164W - 1.2	R168K - 1.1	R168K - 1.2	M280I - 1.1	M280I - 1.2	I290M - 1.1	I290M - 1.2	T475M - 1.1	T475M - 1.2	S249L - 1.1	S249L - 1.2		Time post siRNA tranfection (h)	si CTL				PPARG si#2				PPARG si#5				PPARG si#7
A														Series 1	25.305	25.82	25.24	25.63	25.49	25.08	26.06	25.24	25.72	25.295	25.455	25.035	25.795	25.645	25.68	25.315				24	97.5207	105.785	100.826	95.8678	110.744	117.355	102.479	97.5207	90.9091	89.3388	85.9504	80.9917	92.562	107.438	82.6446
B		P113S	WT	R164W	R168W	S249L	M280I	I290M	T475M					Series 2	25.81	25.71	25.635	25.875	25.805	25.475	25.65	25.41	25.75	25.545	25.45	25.49	25.63	25.49	25.365	25.275	24.755	25.335		48	108.911	102.97	89.1089	99.0099	83.1683	87.1287	89.1089	93.0693	91.0891	87.1287	83.1683	95.0495	77.2277	63.3663	81.1881
C		P113S	WT	R164W	R168W	S249L	M280I	I290M	T475M					Series 3	25.27	25.465	25.7	25.675	25.615	25.44	25.9	25.36	25.14	25.54	25.635	25.51	25.54	25.6	25.275	25.585	25.65	25.33		72	93.1217	96.7725	109.224	100.882	47.2663	33.8624	33.8624	46.5608	60.6702	55.0265	68.4303	69.8413	47.2663	33.8624	33.8624
D		P113S	WT	R164W	R168W	S249L	M280I	I290M	T475M					Series 4	25.265		25.22		25.45		25.4		25.54		25.135		25.16		25.195		25.08			96	90.8068	92.4162	101.587	96.649	53.2833	57.1429	62.0811	71.9577	54.7842	46.5608	43.739	59.2593	27.0169	37.3898	44.4444
E		P113S	WT	R164W	R168W	S249L	M280I	I290M	T475M					Series 5	25.38		25.375		25.225		25.105		25.43		25.205		25.425		25.325		25.22
F														PPARG sybr	WT - 1.1	WT - 1.2	Empty - 1.1	Empty - 1.2	P113S - 1.1	P113S - 1.2	R164W - 1.1	R164W - 1.2	R168K - 1.1	R168K - 1.2	M280I - 1.1	M280I - 1.2	I290M - 1.1	I290M - 1.2	T475M - 1.1	T475M - 1.2	S249L - 1.1	S249L - 1.2
G														Series 1	11.8	11.86	22.645	22.7	13.53	13.205	12.87	13.02	13.215	12.78	12.66	12.075	12.8	12.095	12.19	11.89
H														Series 2	15.225	15.155	22.69	22.695	15.98	15.6	15.82	15.535	15.63	15.435	15.71	15.5	15.685	15.5	15.26	15.395	14.545	14.19
														Series 3	13.955	14.25	22.845	22.07	14.77	14.535	14.125	13.93	14.24	14.165	16.49	16.32	14.625	14.43	14.185	13.905	14.61	14.24
	Firefly signal													Series 4	13.8		22.54		14.84		14.435		14.775		14.575		14.135		14.28		15.215
	1	2	3	4	5	6	7	8	9	10	11	12		Series 5	14.08		23.075		15.075		13.895		14.88		14.905		19.51		15.28		15.84
A														TBP	WT - 1.1	WT - 1.2	Empty - 1.1	Empty - 1.2	P113S - 1.1	P113S - 1.2	R164W - 1.1	R164W - 1.2	R168K - 1.1	R168K - 1.2	M280I - 1.1	M280I - 1.2	I290M - 1.1	I290M - 1.2	T475M - 1.1	T475M - 1.2	S249L - 1.1	S249L - 1.2
B		64162	93404	59721	49346	55041	90413	74120	132173					Series 1	27.21	26.91	26.935	26.655	26.645	26.41	26.955	26.545	26.935	26.895	26.575	26.515	26.895	27.045	27.01	26.84
C		66956	91061	63260	38955	51656	89966	75876	144263					Series 2	26.775	26.64	26.635	26.62	26.885	26.36	26.76	26.56	26.76	26.53	26.675	26.415	26.66	26.54	26.57	26.645	26.55	26.425
D		66138	84353	61049	47801	54722	81564	74299	128275					Series 3	26.34	26.4	26.58	26.53	26.52	26.41	26.4	26.42	26.505	26.56	26.565	26.47	26.29	26.355	26.24	26.32	26.58	26.49
E		62094	75825	54178	44088	48297	81054	66727	121355					Series 4	27.02		26.98		27.06		27.045		27.11		26.87		26.875		26.925		26.855
F														Series 5	27.115		27.3		27.13		26.965		27.17		26.91		27.235		27.24		27.07
G														FABP4	WT - 1.1	WT - 1.2	Empty - 1.1	Empty - 1.2	P113S - 1.1	P113S - 1.2	R164W - 1.1	R164W - 1.2	R168K - 1.1	R168K - 1.2	M280I - 1.1	M280I - 1.2	I290M - 1.1	I290M - 1.2	T475M - 1.1	T475M - 1.2	S249L - 1.1	S249L - 1.2
H														Series 1	25.07	24.675	28.67	28.64	24.865	24.385	26.62	26.275	25.775	25.665	23.99	24.13	24.065	24.25	22.165	22.205
														Series 2	23.31	23.1	26.04	25.88	22.905	22.47	23.72	23.3	23.03	22.795	22.79	22.53	22.755	22.71	21.455	21.23	23.065	23.44
	Renilla signal													Series 3	22.8	22.79	25.87	26.125	22.635	22.35	23.21	23	22.755	22.61	22.985	22.855	22.245	22.055	20.755	20.735	23.275	23.27
	1	2	3	4	5	6	7	8	9	10	11	12		Series 4	24.105		26.025		24.595		24.375		24.795		23.105		23.155		22.16		24.53
A														Series 5	24.645		27.205		24.91		22.895		25.015		22.67		26.36		22.755		25.03
B		3433	13597	13268	4866	2590	3609	2167	3048					ACSL5	WT - 1.1	WT - 1.2	Empty - 1.1	Empty - 1.2	P113S - 1.1	P113S - 1.2	R164W - 1.1	R164W - 1.2	R168K - 1.1	R168K - 1.2	M280I - 1.1	M280I - 1.2	I290M - 1.1	I290M - 1.2	T475M - 1.1	T475M - 1.2	S249L - 1.1	S249L - 1.2			gene (CT)	TBP(CT)	2-DeltaCT
C		5334	12653	13769	2890	2473	3435	1914	3783					Series 1	26.355	26.21	27.235	27.3	26.505	26.2	26.825	26.7	26.435	26.36	25.72	25.83	26.17	26.225	25.5	25.295				PPARG
D		5151	12531	15451	4387	2355	3052	2197	2868					Series 2	26.215	26.105	27.35	27.505	26.16	25.555	26.265	25.955	25.96	25.585	25.645	25.36	25.82	25.535	24.735	24.67	25.51	25.5		SiCtl	21.605	25.88	19.3599	48 h
E		3459	12691	14018	4042	2490	4066	1241	3018					Series 3	25.495	25.515	26.84	26.775	25.635	25.645	25.665	25.655	25.1	25.195	25.815	25.745	25.195	25.155	24.33	24.295	25.92	25.725		PPARSi#2	22.93	25.735	6.98858
F														Series 4	25.56		26.15		25.89		25.63		26.005		24.94		25.155		24.59		25.7			PPARSi#5	23.43	25.925	5.63728
G														Series 5	25.465		26.51		25.92		24.725		26.045		24.79		26.14		25.1		25.52			PPARSi#7	23.22	26.475	9.54669
H														PLIN2	WT - 1.1	WT - 1.2	Empty - 1.1	Empty - 1.2	P113S - 1.1	P113S - 1.2	R164W - 1.1	R164W - 1.2	R168K - 1.1	R168K - 1.2	M280I - 1.1	M280I - 1.2	I290M - 1.1	I290M - 1.2	T475M - 1.1	T475M - 1.2	S249L - 1.1	S249L - 1.2		SiCtl	21.81	26.44	24.761	72h
														Series 1	22.785	22.57	23.695	23.64	22.725	22.48	23.1	22.955	22.89	22.845	21.995	22.085	22.54	22.5	21.755	21.595				PPARSi#2	22.615	26.055	10.8528
	RLU													Series 2	22.99	22.915	23.84	23.96	23.09	22.57	23.395	23.115	23.2	22.915	22.85	22.62	22.915	22.84	21.79	21.755	23.13	23.145		PPARSi#5	23.15	26.005	7.23504
	1	2	3	4	5	6	7	8	9	10	11	12		Series 3	22.88	22.915	23.94	23.86	22.91	22.83	23.07	23.05	22.895	22.94	23.025	22.925	22.59	22.61	21.665	21.73	23.08	22.92		PPARSi#7	22.89	26.045	8.90737
A														Series 4	22.155		22.74		22.435		22.555		22.655		21.56		21.73		21.085		22.065
B		18.6898	6.86946	4.50113	10.141	21.2514	25.0521	34.204	43.3638					Series 5	21.855		22.785		22.125		21.375		22.28		21.175		22.93		21.425		21.83			PLIN2
C		12.5527	7.19679	4.59438	13.4792	20.888	26.191	39.6426	38.1345																									SiCtl	23.42	26.235	7.03719	48 h
D		12.8398	6.73155	3.95114	10.8961	23.2365	26.7248	33.8184	44.7263																									PPARSi#2	22.01	24.3	4.89056
E		17.9514	5.97471	3.86489	10.9075	19.3964	19.9346	53.7687	40.2104																									PPARSi#5	23.475	25.4	3.79737
F																																		PPARSi#7	23.625	25.19	2.95878
G																																		SiCtl	22.49	26.15	12.6407	72h
H																																		PPARSi#2	21.64	24.095	5.48313
																																		PPARSi#5	22.525	25.15	6.16884
																																		PPARSi#7	22.895	25.34	5.44526
																																		FABP4
																																		SiCtl	21.925	24.005	4.22807	48 h
																																		PPARSi#2	25.415	26.235	1.76541
																																		PPARSi#5	25.105	25.4	1.22688
																																		PPARSi#7	24.925	25.19	1.20164
																																		SiCtl	21.64	24.095	5.48313	72h
																																		PPARSi#2	24.425	26.15	3.3058
																																		PPARSi#5	24.265	25.15	1.84676
																																		PPARSi#7	23.33	24.34	2.01391
																																		ACSL5
																																		SiCtl	24.64	26.235	3.02095	48 h
																																		PPARSi#2	23.565	24.005	1.3566
																																		PPARSi#5	24.615	25.4	1.72309
																																		PPARSi#7	25.425	25.19	0.849685
																																		SiCtl	24.42	26.15	3.31728	72h
																																		PPARSi#2	23.51	24.095	1.50004
																																		PPARSi#5	24.12	25.15	2.04202
																																		PPARSi#7	24.69	25.34	1.56917
																																		relative to siCtl
																																			PPARsi #2	PPARsi #5	PPARsi #7
																																		PPARG	36.0982	29.1183	49.3116	48h
																																		FABP4	41.7544	29.0176	28.4204
																																		ACSL5	44.9066	57.0382	28.1265
																																		PLIN2	69.4959	53.9614	42.0448
																																		PPARG	43.8303	29.2194	35.9733	72H
																																		FABP4	60.2904	33.6808	36.7292
																																		ACSL5	45.219	61.5572	47.3029
																																		PLIN2	43.3769	48.8016	43.0773
[truncated: 1 more columns]

## Sheet: Fig3
Fig3B Apo-PGC1a																Fig3C
NanoTemper Technologies	NanoTemper Technologies																Sample
MO.Affinity Analysis v2.2.4	MO.Affinity Analysis v2.2.4																1	2	3	4	5	6	7	8	9	10	11	12
																A
Origin of exported data	Origin of exported data															B		PPARG WT	PPARG WT	PPARG WT	PPARG WT
Project Title:																C		PPARG T475M	PPARG T475M	PPARG T475M	PPARG T475M
Comment:																D		PPARG M280I	PPARG M280I	PPARG M280I	PPARG M280I
Project File Path:	C:\Users\nanote\Desktop\judit\PPAR coactivators project\data for figure\apo\ApoPGC1a.nta															E		PPARG I290M	PPARG I290M	PPARG I290M	PPARG I290M
Analysis-Set Name:	ApoPGC1a															F
Exported from:	Compare Results (Chart)															G
Exported on:	2017-09-04 11:29:02															H
Sample Information	Sample Information			Sample Information	Sample Information			Sample Information	Sample Information			Sample Information	Sample Information				Firefly signal
Merge-Set Name:	PPARg2LBD I290M-Apo-PGC1a-5			Merge-Set Name:	PPARg2LBD M280I APO PGC1a-1			Merge-Set Name:	PPARg2LBD T475M-Apo-PGC1a-2			Merge-Set Name:	PPARg2LBD WT APO PGC1a-1				1	2	3	4	5	6	7	8	9	10	11	12
Date of Measurement:	2017-03-14 17:03:45.132 → 2017-03-16 10:06:03.081			Date of Measurement:	2017-04-05 11:25:22.646 → 2017-04-05 15:30:46.15			Date of Measurement:	2017-03-23 12:42:41.632 → 2017-03-23 15:39:45.081			Date of Measurement:	2017-03-28 12:15:33.89 → 2017-03-28 16:19:44.283			A
Capillary Type:	Unspecified container/capillary type			Capillary Type:	Unspecified container/capillary type			Capillary Type:	Unspecified container/capillary type			Capillary Type:	Unspecified container/capillary type			B		183591	190342	162253	145632
Target:	Target			Target:	Target			Target:	Target			Target:	Target			C		192434	185117	190112	179907
TargetConcentration:	70			TargetConcentration:	70			TargetConcentration:	70			TargetConcentration:	70			D		49386	49505	46127	48375
Ligand:	Ligand			Ligand:	Ligand			Ligand:	Ligand			Ligand:	Ligand			E		69642	71551	73637	69608
																F
Measurement Settings	Measurement Settings			Measurement Settings	Measurement Settings			Measurement Settings	Measurement Settings			Measurement Settings	Measurement Settings			G
MST-Power:	80.00%			MST-Power:	80.00%			MST-Power:	80.00%			MST-Power:	80.00%			H
Excitation-Power:	30			Excitation-Power:	30			Excitation-Power:	30			Excitation-Power:	30
Excitation type:	Blue			Excitation type:	Blue			Excitation type:	Blue			Excitation type:	Blue				Renilla signal
Thermostat Setpoint:	(disabled)			Thermostat Setpoint:	(disabled)			Thermostat Setpoint:	(disabled)			Thermostat Setpoint:	(disabled)				1	2	3	4	5	6	7	8	9	10	11	12
																A
Analysis Settings	Analysis Settings			Analysis Settings	Analysis Settings			Analysis Settings	Analysis Settings			Analysis Settings	Analysis Settings			B		17051	18482	17423	15562
Type of Analysis:	MST			Type of Analysis:	MST			Type of Analysis:	MST			Type of Analysis:	MST			C		9777	9122	9186	9814
Evaluation strategy:	Manual			Evaluation strategy:	Manual			Evaluation strategy:	Manual			Evaluation strategy:	Manual			D		2268	2384	2312	2041
Cold Region Start:	-1			Cold Region Start:	-1			Cold Region Start:	-1			Cold Region Start:	-1			E		2852	2871	3154	3111
Cold Region End:	0			Cold Region End:	0			Cold Region End:	0			Cold Region End:	0			F
Hot Region Start:	28.54			Hot Region Start:	28.54			Hot Region Start:	28.54			Hot Region Start:	28.54			G
Hot Region End:	29.54			Hot Region End:	29.54			Hot Region End:	29.54			Hot Region End:	29.54			H
Fit Results (Kd)	Fit Results (Kd)			Fit Results (Kd)	Fit Results (Kd)			Fit Results (Kd)	Fit Results (Kd)			Fit Results (Kd)	Fit Results (Kd)				RLU
Fit Model:	Kd			Fit Model:	Kd			Fit Model:	Kd			Fit Model:	Kd				1	2	3	4	5	6	7	8	9	10	11	12
Bound	782.781			Bound	773.419			Bound	786.536			Bound	773.882			A
Unbound	741.061			Unbound	724.592			Unbound	720.706			Unbound	715.768			B		10.7672	10.2988	9.31258	9.35818
Kd	1125.65			Kd	1146.94			Kd	707.295			Kd	1740.18			C		19.6823	20.2935	20.6958	18.3317
TargetConc	1900-03-10			TargetConc	1900-03-10			TargetConc	1900-03-10			TargetConc	1900-03-10			D		21.7751	20.7655	19.9511	23.7016
Standard Deviation:	1.29279			Standard Deviation:	0.923794			Standard Deviation:	2.06061			Standard Deviation:	1.20863			E		24.4187	24.922	23.3472	22.3748
Kd Confidence:	115.678			Kd Confidence:	67.0793			Kd Confidence:	68.0025			Kd Confidence:	113.462			F
																G
Dose Response Curve	Dose Response Curve	Dose Response Curve		Dose Response Curve	Dose Response Curve	Dose Response Curve		Dose Response Curve	Dose Response Curve	Dose Response Curve		Dose Response Curve	Dose Response Curve	Dose Response Curve		H
Dose	Response	Err-Values		Dose	Response	Err-Values		Dose	Response	Err-Values		Dose	Response	Err-Values
2.4567	0.00616955	0.0203454		2.8137	-0.00794531	0.0292323		3.6011	0.0319469	0.0808948		2.8229	0.0076274	0.0580648
4.9133	0.0419663	0.0141019		5.6274	0.00965856	0.0322465		7.2021	0.0382224	0.0806104		5.6458	0.018205	0.0615836
9.8267	0.0350902	0.0100487		11.2549	0.0281915	0.0269172		14.4043	0.0260335	0.0777974		11.2915	0.0280763	0.0581624
19.6533	0.000159589	0.0540733		22.5098	0.0308784	0.0385115		28.8086	0.0146447	0.0513462		22.583	0.0256847	0.0551865
39.3066	0.000738229	0.00349822		45.0195	0.047319	0.0329584		57.6172	0.0446717	0.0717826		45.166	-0.00594855	0.00604868
78.6133	0.0620285	0.00990931		90.0391	0.0650397	0.019963		115.234	0.101599	0.0477023		90.332	0.0353932	0.040347
157.227	0.103474	0.0203195		180.078	0.0980495	0.00644452		230.469	0.233962	0		180.664	0.0809893	0.0471562
314.453	0.183327	0.0083409		360.156	0.20631	0.0466887		460.938	0.385005	0.0756242		361.328	0.150129	0.0539953
628.906	0.334789	0.0101535		720.312	0.38016	0.0416636		921.875	0.539971	0.027479		722.656	0.294593	0.0351405
1257.81	0.57018	0.0404385		1440.62	0.575007	0.0519152		1843.75	0.703125	0.10801		1445.31	0.460534	0.0263413
2515.62	0.663152	0.0286145		2881.25	0.700957	0.0704487		3687.5	0.889138	0.00503542		2890.62	0.58695	0.0613493
5031.25	0.857581	0.0571003		5762.5	0.838114	0.0423927		7375	0.951853	0.0225976		5781.25	0.799355	0.00446808
10062.5	0.853515	0.0482165		11525	0.92584	0.033383		14750	0.977094	0.0197013		11562.5	0.892355	0.021241
20125	0.945339	0.0144421		23050	0.972548	0.0991948		29500	0.93914	0.061298		23125	0.924125	0.076458
40250	0.984365	0.0574888		46100	0.962894	0.0937715		59000	0.938688	0.0534667		46250	0.952399	0.0662584
				92200	0.962813	0.150469		118000	0.999378	0		92500	0.970183	0.104179
Dose Response Curve (Outlier and Hidden)	Dose Response Curve (Outlier and Hidden)	Dose Response Curve (Outlier and Hidden)
Dose	Response	Err-Values
80500	0.458893	0.479719
Dose	PPARg2LBD I290M-Apo-PGC1a-5	FractionBound		Dose	PPARg2LBD M280I APO PGC1a-1	FractionBound		Dose	PPARg2LBD T475M-Apo-PGC1a-2	FractionBound		Dose	PPARg2LBD WT APO PGC1a-1	FractionBound
75109.2	782.164	0.985221		86025.6	772.776	0.986832		110098	786.115	0.993613		86305.6	772.732	0.98022
70079.3	782.121	0.984176		80264.8	772.73	0.9859		102725	786.085	0.993157		80525.9	772.651	0.978829
65386.3	782.074	0.983058		74889.7	772.682	0.984902		95845.8	786.053	0.992669		75133.4	772.565	0.977343
61007.6	782.024	0.981863		69874.5	772.63	0.983835		89427.3	786.019	0.992147		70101.9	772.473	0.975755
56922.1	781.971	0.980585		65195.2	772.574	0.982694		83438.6	785.982	0.991587		65407.4	772.374	0.974058
53110.2	781.914	0.979219		60829.3	772.514	0.981473		77851	785.942	0.990989		61027.3	772.269	0.972246
49553.6	781.853	0.977759		56755.7	772.45	0.980168		72637.5	785.9	0.990347		56940.5	772.156	0.970311
46235.1	781.788	0.976198		52955	772.382	0.978774		67773.2	785.855	0.989661		53127.3	772.036	0.968245
43138.9	781.718	0.974531		49408.7	772.31	0.977283		63234.7	785.807	0.988926		49569.5	771.908	0.96604
40250	781.644	0.97275		46100	772.232	0.975689		59000	785.755	0.98814		46250	771.771	0.963688
37554.6	781.565	0.970847		43012.8	772.149	0.973987		55049	785.699	0.987299		43152.8	771.626	0.961179
35039.7	781.48	0.968816		40132.4	772.06	0.972169		51362.5	785.64	0.986398		40263	771.47	0.958504
32693.2	781.39	0.966649		37444.8	771.965	0.970228		47922.9	785.577	0.985435		37566.7	771.305	0.955653
30503.8	781.293	0.964335		34937.2	771.864	0.968155		44713.7	785.509	0.984404		35051	771.128	0.952615
28461.1	781.19	0.961867		32597.6	771.756	0.965943		41719.3	785.436	0.983302		32703.7	770.94	0.94938
26555.1	781.08	0.959236		30414.6	771.641	0.963583		38925.5	785.359	0.982123		30513.6	770.74	0.945936
24776.8	780.963	0.95643		28377.9	771.518	0.961065		36318.8	785.276	0.980862		28470.2	770.527	0.942272
23117.6	780.839	0.95344		26477.5	771.387	0.95838		33886.6	785.187	0.979514		26563.7	770.3	0.938375
21569.5	780.706	0.950255		24704.4	771.247	0.955518		31617.3	785.092	0.978073		24784.8	770.06	0.934232
20125	780.564	0.946864		23050	771.098	0.952469		29500	784.991	0.976532		23125	769.804	0.929832
18777.3	780.414	0.943255		21506.4	770.939	0.949221		27524.5	784.882	0.974886		21576.4	769.532	0.925159
17519.9	780.253	0.939415		20066.2	770.771	0.945763		25681.3	784.767	0.973128		20131.5	769.244	0.920202
16346.6	780.083	0.935333		18722.4	770.591	0.942084		23961.5	784.643	0.971249		18783.4	768.939	0.914945
15251.9	779.902	0.930994		17468.6	770.4	0.93817		22356.8	784.511	0.969243		17525.5	768.615	0.909375
14230.6	779.71	0.926387		16298.8	770.197	0.93401		20859.7	784.37	0.967101		16351.9	768.272	0.903478
13277.6	779.506	0.921496		15207.3	769.981	0.929589		19462.8	784.219	0.964816		15256.8	767.91	0.897239
12388.4	779.289	0.916308		14188.9	769.752	0.924895		18159.4	784.059	0.962377		14235.1	767.527	0.890644
11558.8	779.06	0.910809		13238.7	769.508	0.919914		16943.3	783.888	0.959775		13281.8	767.122	0.883679
10784.8	778.817	0.904985		12352.2	769.25	0.914631		15808.7	783.705	0.957001		12392.4	766.695	0.876331
10062.5	778.56	0.89882		11525	768.977	0.909033		14750	783.51	0.954044		11562.5	766.245	0.868585
9388.67	778.288	0.892302		10753.2	768.688	0.903105		13762.3	783.303	0.950893		10788.2	765.771	0.86043
8759.94	778	0.885414		10033.1	768.381	0.896833		12840.6	783.082	0.947536		10065.8	765.272	0.851853
8173.32	777.697	0.878143		9361.19	768.058	0.890201		11980.7	782.847	0.943963		9391.69	764.749	0.842843
7625.97	777.377	0.870476		8734.3	767.716	0.883197		11178.4	782.596	0.940161		8762.75	764.199	0.833389
7115.29	777.04	0.8624		8149.39	767.355	0.875806		10429.8	782.33	0.936116		8175.94	763.624	0.823484
6638.8	776.686	0.8539		7603.65	766.974	0.868014		9731.39	782.047	0.931817		7628.42	763.021	0.813119
6194.22	776.313	0.844967		7094.46	766.574	0.859808		9079.71	781.746	0.927249		7117.57	762.392	0.802288
5779.41	775.922	0.835589		6619.36	766.152	0.851177		8471.67	781.427	0.922398		6640.93	761.735	0.790988
5392.38	775.512	0.825757		6176.08	765.709	0.842108		7904.34	781.088	0.917251		6196.2	761.051	0.779216
5031.27	775.082	0.815462		5762.49	765.245	0.832592		7375.01	780.729	0.911792		5781.26	760.34	0.766974
4694.34	774.633	0.804699		5376.59	764.758	0.822619		6881.13	780.348	0.906007		5394.11	759.601	0.754264
4379.97	774.164	0.793462		5016.54	764.248	0.812181		6420.32	779.945	0.899882		5032.88	758.835	0.74109
4086.66	773.675	0.781749		4680.59	763.716	0.801274		5990.37	779.518	0.893402		4695.85	758.043	0.727462
3812.99	773.167	0.769559		4367.15	763.16	0.789892		5589.22	779.067	0.886551		4381.38	757.226	0.713391
3557.65	772.639	0.756896		4074.69	762.581	0.778034		5214.92	778.591	0.879315		4087.97	756.383	0.698891
3319.4	772.091	0.743762		3801.82	761.979	0.7657		4865.7	778.088	0.87168		3814.21	755.516	0.683978
3097.11	771.523	0.730167		3547.23	761.353	0.752893		4539.86	777.559	0.863633		3558.79	754.627	0.668673
2889.71	770.937	0.71612		3309.68	760.705	0.739619		4235.83	777.001	0.85516		3320.47	753.716	0.653
2696.19	770.333	0.701635		3088.04	760.035	0.725886		3952.17	776.414	0.846248		3098.1	752.786	0.636986
2515.64	769.711	0.686729		2881.24	759.342	0.711706		3687.51	775.798	0.836887		2890.63	751.837	0.620658
2347.17	769.073	0.671422		2688.29	758.629	0.697093		3440.57	775.151	0.827066		2697.06	750.872	0.60405
2189.99	768.418	0.655737		2508.27	757.895	0.682065		3210.16	774.474	0.816776		2516.44	749.892	0.587197
2043.33	767.749	0.6397		2340.3	757.142	0.666643		2995.19	773.765	0.806011		2347.92	748.901	0.570134
1906.5	767.067	0.623341		2183.57	756.371	0.650851		2794.61	773.025	0.794765		2190.69	747.899	0.552902
1778.82	766.372	0.606692		2037.35	755.583	0.634716		2607.46	772.253	0.783035		2043.99	746.89	0.535541
1659.7	765.667	0.589788		1900.91	754.78	0.618269		2432.85	771.449	0.770819		1907.11	745.876	0.518092
1548.56	764.952	0.572666		1773.61	753.963	0.601542		2269.93	770.613	0.75812		1779.39	744.86	0.500599
1444.86	764.231	0.555366		1654.84	753.135	0.584572		2117.92	769.745	0.744941		1660.23	743.843	0.483104
1348.1	763.503	0.537928		1544.02	752.296	0.567396		1976.09	768.846	0.731291		1549.05	742.829	0.465651
1257.82	762.772	0.520396		1440.62	751.449	0.550054		1843.76	767.917	0.717178		1445.32	741.819	0.448283
1173.59	762.038	0.502814		1344.15	750.596	0.532588		1720.28	766.959	0.702617		1348.53	740.817	0.431041
1095	761.304	0.485224		1254.13	749.74	0.515041		1605.08	765.972	0.687624		1258.22	739.825	0.413967
1021.67	760.572	0.467672		1170.15	748.881	0.497456		1497.59	764.958	0.67222		1173.96	738.845	0.397099
953.249	759.843	0.450201		1091.79	748.023	0.479878		1397.31	763.918	0.656428		1095.35	737.879	0.380475
889.413	759.119	0.432855		1018.67	747.167	0.462351		1303.73	762.855	0.640275		1021.99	736.929	0.364128
829.852	758.403	0.415673		950.455	746.316	0.444918		1216.43	761.77	0.62379		953.554	735.997	0.348093
774.279	757.694	0.398698		886.806	745.471	0.427622		1134.96	760.665	0.607008		889.698	735.085	0.332397
722.428	756.996	0.381966		827.419	744.635	0.410503		1058.96	759.543	0.589964		830.117	734.194	0.317068
674.049	756.31	0.365514		772.009	743.81	0.393602		988.044	758.406	0.572696		774.527	733.326	0.30213
628.91	755.637	0.349375		720.31	742.997	0.376956		921.878	757.257	0.555246		722.659	732.481	0.287602
586.794	754.978	0.333578		672.073	742.199	0.360599		860.143	756.099	0.537656		674.265	731.662	0.273502
547.498	754.334	0.318151		627.066	741.416	0.344564		802.542	754.935	0.51997		629.111	730.868	0.259845
510.834	753.707	0.303118		585.073	740.65	0.32888		748.798	753.768	0.502233		586.982	730.101	0.246642
476.625	753.097	0.2885		545.893	739.903	0.313573		698.653	752.6	0.484492		547.673	729.361	0.2339
444.707	752.505	0.274315		509.336	739.175	0.298667		651.866	751.434	0.466791		510.997	728.647	0.221627
414.926	751.932	0.260577		475.227	738.467	0.284181		608.213	750.275	0.449175		476.777	727.961	0.209824
387.14	751.378	0.247298		443.403	737.781	0.270132		567.483	749.124	0.431691		444.849	727.303	0.198493
361.214	750.843	0.234486		413.709	737.118	0.256534		529.48	747.984	0.414379		415.059	726.672	0.187631
337.025	750.329	0.222147		386.004	736.476	0.243397		494.022	746.859	0.397281		387.264	726.068	0.177234
314.456	749.834	0.210284		360.155	735.858	0.230729		460.939	745.75	0.380437		361.33	725.49	0.167298
293.397	749.359	0.198897		336.036	735.262	0.218535		430.072	744.66	0.363883		337.133	724.939	0.157814
273.749	748.903	0.187984		313.533	734.69	0.206817		401.271	743.592	0.347653		314.556	724.414	0.148774
255.417	748.468	0.177541		292.537	734.141	0.195574		374.399	742.546	0.331776		293.491	723.913	0.140167
238.313	748.051	0.167562		272.946	733.615	0.184804		349.327	741.526	0.316281		273.837	723.438	0.131984
222.354	747.654	0.158041		254.668	733.112	0.174503		325.933	740.533	0.301192		255.499	722.986	0.12421
207.463	747.276	0.148966		237.614	732.632	0.164664		304.107	739.568	0.28653		238.389	722.557	0.116835
193.57	746.915	0.14033		221.701	732.174	0.155278		283.741	738.632	0.272311		222.425	722.151	0.109844
180.607	746.573	0.132119		206.855	731.737	0.146337		264.74	737.726	0.258551		207.53	721.766	0.103224
168.513	746.247	0.124321		193.002	731.322	0.13783		247.011	736.851	0.245261		193.632	721.402	0.0969602
157.228	745.939	0.116925		180.077	730.927	0.129745		230.47	736.008	0.232447		180.665	721.058	0.0910393
146.699	745.646	0.109915		168.018	730.552	0.12207		215.036	735.196	0.220116		168.566	720.733	0.0854467
136.875	745.369	0.103279		156.766	730.197	0.114791		200.636	734.416	0.208268		157.278	720.427	0.0801683
127.709	745.107	0.0970013		146.268	729.86	0.107895		187.2	733.668	0.196905		146.746	720.137	0.07519
119.157	744.86	0.0910683		136.473	729.541	0.101368		174.663	732.951	0.186023		136.918	719.865	0.0704979
111.177	744.626	0.0854653		127.334	729.24	0.0951953		162.967	732.266	0.175617		127.749	719.608	0.0660783
103.732	744.406	0.080178		118.807	728.955	0.0893627		152.053	731.612	0.165681		119.194	719.366	0.0619179
96.7852	744.198	0.0751922		110.851	728.686	0.0838559		141.871	730.989	0.156206		111.212	719.139	0.0580037
90.3038	744.002	0.0704937		103.427	728.432	0.0786604		132.37	730.395	0.147182		103.765	718.925	0.0543231
84.2564	743.817	0.0660689		96.501	728.193	0.0737621		123.506	729.83	0.138599		96.816	718.724	0.0508638
78.614	743.643	0.0619042		90.0386	727.968	0.0691469		115.235	729.293	0.130445		90.3325	718.535	0.0476141
73.3495	743.48	0.0579866		84.009	727.756	0.0648013		107.518	728.783	0.122706		84.2832	718.357	0.0445626
68.4375	743.326	0.0543032		78.3832	727.556	0.0607118		100.318	728.3	0.115369		78.6391	718.191	0.0416984
63.8545	743.182	0.0508418		73.1341	727.368	0.0568654		93.5999	727.843	0.10842		73.3728	718.035	0.039011
59.5783	743.046	0.0475905		68.2365	727.192	0.0532496		87.3318	727.41	0.101845		68.4593	717.888	0.0364905
55.5885	742.919	0.0445378		63.6669	727.026	0.0498522		81.4834	727.001	0.0956284		63.8748	717.751	0.0341272
51.8659	742.799	0.0416728		59.4033	726.87	0.0466613		76.0267	726.614	0.0897559		59.5973	717.622	0.0319121
48.3926	742.687	0.038985		55.4253	726.724	0.0436658		70.9354	726.249	0.0842128		55.6062	717.502	0.0298365
45.1519	742.582	0.0364644		51.7136	726.587	0.0408548		66.1851	725.905	0.0789845		51.8824	717.389	0.0278921
42.1282	742.483	0.0341012		48.2505	726.458	0.0382178		61.7529	725.581	0.0740563		48.408	717.283	0.0260712
39.3071	742.391	0.0318863		45.0193	726.337	0.0357451		57.6175	725.275	0.0694142		45.1663	717.184	0.0243663
36.6748	742.304	0.0298111		42.0045	726.224	0.0334271		53.759	724.987	0.0650441		42.1416	717.091	0.0227703
34.2188	742.223	0.0278673		39.1916	726.118	0.0312547		50.1589	724.717	0.0609325		39.3196	717.004	0.0212767
31.9273	742.147	0.0260471		36.567	726.018	0.0292195		46.8	724.462	0.0570661		36.6864	716.923	0.0198791
29.7892	742.076	0.0243429		34.1182	725.925	0.0273133		43.6659	724.223	0.0534322		34.2297	716.847	0.0185717
27.7943	742.01	0.0227477		31.8334	725.838	0.0255284		40.7417	723.998	0.0500184		31.9374	716.776	0.0173488
25.933	741.947	0.0212549		29.7016	725.757	0.0238573		38.0134	723.787	0.0468127		29.7987	716.709	0.0162051
24.1963	741.889	0.0198582		27.7126	725.68	0.0222933		35.4677	723.589	0.0438038		27.8031	716.647	0.0151357
22.576	741.835	0.0185516		25.8568	725.609	0.0208298		33.0926	723.403	0.0409806		25.9412	716.589	0.0141359
21.0641	741.784	0.0173296		24.1252	725.542	0.0194605		30.8765	723.229	0.0383326		24.204	716.535	0.0132013
19.6535	741.736	0.0161868		22.5096	725.479	0.0181797		28.8088	723.066	0.0358499		22.5832	716.484	0.0123277
18.3374	741.691	0.0151183		21.0022	725.421	0.0169818		26.8795	722.912	0.0335228		21.0708	716.437	0.0115113
17.1094	741.65	0.0141193		19.5958	725.366	0.0158616		25.0795	722.769	0.0313423		19.6598	716.392	0.0107484
15.9636	741.611	0.0131856		18.2835	725.315	0.0148143		23.4	722.634	0.0292997		18.3432	716.351	0.0100356
14.8946	741.574	0.0123128		17.0591	725.267	0.0138351		21.833	722.508	0.0273867		17.1148	716.312	0.00936958
13.8972	741.54	0.0114972		15.9167	725.223	0.0129199		20.3709	722.391	0.0255956		15.9687	716.276	0.0087474
12.9665	741.508	0.0107351		14.8508	725.181	0.0120646		19.0067	722.28	0.023919		14.8993	716.242	0.00816622
12.0982	741.479	0.010023		13.8563	725.142	0.0112652		17.7339	722.177	0.0223499		13.9016	716.211	0.00762336
11.288	741.451	0.00935768		12.9284	725.105	0.0105183		16.5463	722.08	0.0208818		12.9706	716.181	0.00711634
10.5321	741.425	0.00873619		12.0626	725.071	0.00982048		15.4382	721.99	0.0195083		12.102	716.154	0.00664283
9.82678	741.401	0.00815565		11.2548	725.039	0.00916852		14.4044	721.905	0.0182236		11.2916	716.128	0.00620063
9.16871	741.378	0.00761341		10.5011	725.01	0.00855949		13.4398	721.826	0.0170222		10.5354	716.104	0.0057877
8.55471	741.357	0.00710698		9.79788	724.982	0.0079906		12.5397	721.752	0.0158988		9.8299	716.082	0.00540213
7.98183	741.337	0.00663402		9.14175	724.956	0.00745926		11.7	721.683	0.0148486		9.17162	716.061	0.00504212
7.44731	741.319	0.00619235		8.52955	724.932	0.00696302		10.9165	721.618	0.0138668		8.55742	716.041	0.004706
6.94859	741.302	0.00577993		7.95835	724.909	0.00649958		10.1854	721.558	0.0129491		7.98436	716.023	0.00439218
6.48326	741.286	0.00539483		7.4254	724.888	0.00606682		9.50335	721.502	0.0120915		7.44967	716.006	0.00409921
6.0491	741.271	0.00503527		6.92815	724.868	0.00566271		8.86694	721.449	0.0112901		6.95079	715.99	0.00382571
5.64401	741.257	0.00469956		6.46419	724.85	0.00528538		8.27315	721.4	0.0105413		6.48532	715.975	0.00357039
5.26605	741.244	0.00438615		6.0313	724.833	0.00493308		7.71912	721.353	0.00984174		6.05101	715.961	0.00333206
4.9134	741.231	0.00409355		5.6274	724.817	0.00460416		7.2022	721.31	0.00918819		5.6458	715.948	0.00310959
4.58436	741.22	0.00382041		5.25055	724.802	0.00429709		6.71989	721.27	0.00857769		5.26771	715.936	0.00290193
4.27736	741.209	0.00356543		4.89894	724.788	0.00401041		6.26988	721.233	0.00800746		4.91495	715.925	0.0027081
3.99092	741.199	0.00332741		4.57087	724.774	0.00374279		5.85	721.198	0.00747488		4.58581	715.915	0.00252719
3.72366	741.19	0.00310523		4.26477	724.762	0.00349298		5.45825	721.165	0.00697749		4.27871	715.905	0.00235834
3.4743	741.181	0.00289785		3.97917	724.751	0.00325978		5.09272	721.134	0.006513		3.99218	715.896	0.00220074
3.24163	741.173	0.00270429		3.7127	724.74	0.00304211		4.75168	721.106	0.00607926		3.72484	715.887	0.00205365
3.02455	741.166	0.00252362		3.46407	724.73	0.00283893		4.43347	721.079	0.00567426		3.4754	715.879	0.00191638
2.82201	741.159	0.002355		3.23209	724.721	0.00264929		4.13658	721.054	0.0052961		3.24266	715.872	0.00178827
2.63303	741.152	0.00219762		3.01565	724.712	0.00247229		3.85956	721.031	0.00494304		3.02551	715.865	0.0016687
2.4567	741.146	0.00205073		2.8137	724.704	0.00230709		3.6011	721.009	0.00461341		2.8229	715.858	0.00155712
Fig3B Rosi-PGC1a
NanoTemper Technologies	NanoTemper Technologies
MO.Affinity Analysis v2.2.4	MO.Affinity Analysis v2.2.4
Origin of exported data	Origin of exported data
Project Title:
Comment:
Project File Path:	C:\Users\nanote\Desktop\judit\PPAR coactivators project\data for figure\rosi\RosiPGC1a.nta
Analysis-Set Name:	RosiPGC1a
Exported from:	Compare Results (Chart)
Exported on:	2017-09-01 15:24:03
Sample Information	Sample Information			Sample Information	Sample Information			Sample Information	Sample Information			Sample Information	Sample Information
Merge-Set Name:	PPARg2LBD I290M-Rosi-PGC1a-1-bis			Merge-Set Name:	PPARg2LBD M280I Rosi PGC1a-1			Merge-Set Name:	PPARg2LBD T475M 5.16y rosi PGC1a-1			Merge-Set Name:	PPARg2LBD WT Rosi PGC1a-5
Date of Measurement:	2017-03-16 13:18:34.212 → 2017-03-16 16:40:22.312			Date of Measurement:	2017-04-05 16:09:16.401 → 2017-04-05 17:48:42.971			Date of Measurement:	2017-07-25 16:15:49.818 → 2017-07-25 18:38:22.85			Date of Measurement:	2017-03-28 16:36:06.678 → 2017-03-28 17:50:39.425
Capillary Type:	Unspecified container/capillary type			Capillary Type:	Unspecified container/capillary type			Capillary Type:	Unspecified container/capillary type			Capillary Type:	Unspecified container/capillary type
Target:	Target			Target:	Target			Target:	Target			Target:	Target
TargetConcentration:	70			TargetConcentration:	70			TargetConcentration:	70			TargetConcentration:	70
Ligand:	Ligand			Ligand:	Ligand			Ligand:	Ligand			Ligand:	Ligand
Measurement Settings	Measurement Settings			Measurement Settings	Measurement Settings			Measurement Settings	Measurement Settings			Measurement Settings	Measurement Settings
MST-Power:	80.00%			MST-Power:	80.00%			MST-Power:	80.00%			MST-Power:	80.00%
Excitation-Power:	30			Excitation-Power:	30			Excitation-Power:	20			Excitation-Power:	30
Excitation type:	Blue			Excitation type:	Blue			Excitation type:	Blue			Excitation type:	Blue
Thermostat Setpoint:	(disabled)			Thermostat Setpoint:	(disabled)			Thermostat Setpoint:	(disabled)			Thermostat Setpoint:	(disabled)
Analysis Settings	Analysis Settings			Analysis Settings	Analysis Settings			Analysis Settings	Analysis Settings			Analysis Settings	Analysis Settings
Type of Analysis:	MST			Type of Analysis:	MST			Type of Analysis:	MST			Type of Analysis:	MST
Evaluation strategy:	Manual			Evaluation strategy:	Manual			Evaluation strategy:	Manual			Evaluation strategy:	Manual
Cold Region Start:	-1			Cold Region Start:	-1			Cold Region Start:	-1			Cold Region Start:	-1
Cold Region End:	0			Cold Region End:	0			Cold Region End:	0			Cold Region End:	0
Hot Region Start:	28.56			Hot Region Start:	28.56			Hot Region Start:	28.56			Hot Region Start:	28.56
Hot Region End:	29.56			Hot Region End:	29.56			Hot Region End:	29.56			Hot Region End:	29.56
Fit Results (Kd)	Fit Results (Kd)			Fit Results (Kd)	Fit Results (Kd)			Fit Results (Kd)	Fit Results (Kd)			Fit Results (Kd)	Fit Results (Kd)
Fit Model:	Kd			Fit Model:	Kd			Fit Model:	Kd			Fit Model:	Kd
Bound	791.038			Bound	782.671			Bound	781.805			Bound	782.993
Unbound	726.814			Unbound	715.357			Unbound	701.211			Unbound	700.793
Kd	660.723			Kd	1058.15			Kd	473.688			Kd	1002.02
TargetConc	1900-03-10			TargetConc	1900-03-10			TargetConc	1900-03-10			TargetConc	1900-03-10
Standard Deviation:	3.04436			Standard Deviation:	1.60569			Standard Deviation:	3.95875			Standard Deviation:	6.6851
Kd Confidence:	97.214			Kd Confidence:	78.0622			Kd Confidence:	72.4771			Kd Confidence:	251.327
Dose Response Curve	Dose Response Curve	Dose Response Curve		Dose Response Curve	Dose Response Curve	Dose Response Curve		Dose Response Curve	Dose Response Curve	Dose Response Curve		Dose Response Curve	Dose Response Curve	Dose Response Curve
Dose	Response	Err-Values		Dose	Response	Err-Values		Dose	Response	Err-Values		Dose	Response	Err-Values
2.1774	0.0336384	0.0183802		2.6764	0.0242201	0.0478884		2.3804	0.00763142	0.012299		2.8229	0.0339899	0.00962969
4.3549	0.0419048	0.0213267		5.3528	0.0136945	0.0439241		4.7607	0.0138503	0.00517794		5.6458	0.0463589	0.0130077
8.7097	0.0415008	0.00851131		10.7056	0.027444	0.0463806		9.5215	0.018934	0.0130914		11.2915	0.0434225	0.00235629
17.4194	0.0386135	0.0231061		21.4111	0.0176964	0.044326		19.043	0.0331079	0.0236384		22.583	0.0371021	0.00781971
34.8389	0.0361739	0.0159529		42.8223	0.0342057	0.0439205		38.0859	0.0771128	0.0133166		45.166	0.0368327	0.00323193
69.6777	0.0478934	0.0305665		85.6445	0.0619993	0.0623706		76.1719	0.144374	0.0086525		90.332	0.0581225	0.00539801
139.356	0.101599	0.0163444		171.289	0.0917364	0.0298722		152.344	0.194966	0.0053385		180.664	0.0894133	0.0269826
278.711	0.227462	0.0196334		342.578	0.225265	0.0385256		304.688	0.338716	0.0111536		361.328	0.173989	0.00951977
557.422	0.434003	0.0346664		685.156	0.374333	0.0579569		609.375	0.517855	0.0148842		722.656	0.348721	0.0253588
1114.84	0.637049	0.0487193		1370.31	0.555524	0.0703816		1218.75	0.72031	0.0372185		1445.31	0.579824	0.0107712
2229.69	0.820264	0.025483		2740.62	0.761145	0.0336005		2437.5	0.876672	0.0075789		2890.62	0.832537	0.0391149
4459.38	0.935908	0.0276997		5481.25	0.831739	0.0635604		4875	0.988545	0.0177332		5781.25	0.951633	0.0298363
8918.75	0.986233	0.0159466		10962.5	0.938822	0.00898947		9750	1.01359	0.00666689		11562.5	1.03114	0.012098
17837.5	0.940743	0.0388236		21925	0.95047	0.0149532		19500	0.993097	0.0258492		23125	1.00238	0.0370992
35675	0.940927	0.0280082		43850	0.93344	0.0269612		39000	0.953133	0.0133396		46250	0.903921	0.00354517
71350	0.92321	0.0285837		87700	0.994176	0.0316541		78000	0.871486	0.0128184		92500	0.817987	0.0161047
Dose	PPARg2LBD I290M-Rosi-PGC1a-1-bis	FractionBound		Dose	PPARg2LBD M280I Rosi PGC1a-1	FractionBound		Dose	PPARg2LBD T475M 5.16y rosi PGC1a-1	FractionBound		Dose	PPARg2LBD WT Rosi PGC1a-5	FractionBound
66571.9	790.406	0.990162		81827	781.811	0.987223		72776.6	781.283	0.993527		86305.6	782.048	0.988514
62113.8	790.361	0.989463		76347.3	781.75	0.986318		67903	781.246	0.993065		80525.9	781.981	0.987699
57954.2	790.313	0.988714		71234.5	781.685	0.985349		63355.7	781.206	0.992571		75133.4	781.91	0.986827
54073.2	790.262	0.987913		66464.2	781.615	0.984313		59113	781.164	0.992041		70101.9	781.833	0.985894
50452	790.207	0.987056		62013.3	781.54	0.983205		55154.4	781.118	0.991474		65407.4	781.751	0.984896
47073.4	790.148	0.986138		57860.4	781.461	0.98202		51460.8	781.069	0.990867		61027.3	781.663	0.983828
43921	790.085	0.985157		53985.7	781.375	0.980752		48014.7	781.017	0.990217		56940.5	781.569	0.982686
40979.8	790.017	0.984106		50370.4	781.284	0.979397		44799.3	780.96	0.989521		53127.3	781.469	0.981465
38235.5	789.945	0.982983		46997.3	781.187	0.977949		41799.2	780.9	0.988776		49569.5	781.362	0.980159
35675	789.868	0.981782		43850	781.082	0.976402		39000	780.836	0.987979		46250	781.247	0.978763
33285.9	789.786	0.980497		40913.5	780.971	0.974748		36388.3	780.767	0.987126		43152.8	781.124	0.977271
31056.9	789.697	0.979123		38173.7	780.852	0.972981		33951.5	780.694	0.986212		40263	780.993	0.975677
28977.1	789.603	0.977655		35617.3	780.725	0.971095		31677.9	780.615	0.985235		37566.7	780.853	0.973974
27036.6	789.502	0.976086		33232.1	780.59	0.96908		29556.5	780.531	0.98419		35051	780.704	0.972154
25226	789.395	0.974409		31006.6	780.445	0.96693		27577.2	780.441	0.983072		32703.7	780.544	0.970211
23536.7	789.28	0.972617		28930.2	780.29	0.964635		25730.4	780.344	0.981876		30513.6	780.373	0.968137
21960.5	789.157	0.970704		26992.9	780.126	0.962187		24007.3	780.241	0.980596		28470.2	780.191	0.965923
20489.9	789.025	0.968661		25185.2	779.95	0.959576		22399.7	780.131	0.979229		26563.7	779.997	0.96356
19117.7	788.885	0.966479		23498.6	779.762	0.956792		20899.6	780.013	0.977766		24784.8	779.79	0.96104
17837.5	788.736	0.964151		21925	779.563	0.953826		19500	779.887	0.976203		23125	779.569	0.958353
16642.9	788.576	0.961667		20456.8	779.35	0.950665		18194.2	779.752	0.974532		21576.4	779.334	0.955488
15528.4	788.406	0.959017		19086.8	779.123	0.9473		16975.8	779.609	0.972747		20131.5	779.083	0.952436
14488.5	788.225	0.956192		17808.6	778.882	0.943718		15839	779.455	0.97084		18783.4	778.816	0.949185
13518.3	788.031	0.953181		16616.1	778.626	0.939907		14778.3	779.291	0.968804		17525.5	778.531	0.945723
12613	787.825	0.949973		15503.3	778.353	0.935854		13788.6	779.115	0.966629		16351.9	778.228	0.942039
11768.3	787.606	0.946556		14465.1	778.063	0.931547		12865.2	778.928	0.964308		15256.8	777.906	0.938121
10980.2	787.372	0.942918		13496.4	777.755	0.926972		12003.7	778.729	0.96183		14235.1	777.564	0.933955
10244.9	787.124	0.939047		12592.6	777.428	0.922116		11199.8	778.516	0.959187		13281.8	777.2	0.929528
9558.85	786.859	0.934931		11749.3	777.081	0.916964		10449.8	778.289	0.956369		12392.4	776.813	0.924828
8918.73	786.578	0.930555		10962.5	776.714	0.911503		9750.02	778.046	0.953363		11562.5	776.403	0.919839
8321.46	786.28	0.925906		10228.4	776.324	0.905717		9097.09	777.788	0.950161		10788.2	775.969	0.914548
7764.2	785.963	0.92097		9543.42	775.912	0.899593		8487.89	777.513	0.946749		10065.8	775.508	0.908941
7244.25	785.626	0.915734		8904.32	775.476	0.893116		7919.48	777.22	0.943115		9391.69	775.02	0.903003
6759.13	785.27	0.910181		8308.03	775.015	0.886271		7389.14	776.909	0.939248		8762.75	774.503	0.89672
6306.49	784.892	0.904297		7751.66	774.529	0.879045		6894.31	776.577	0.935134		8175.94	773.957	0.890077
5884.16	784.492	0.898068		7232.56	774.016	0.871423		6432.62	776.225	0.930759		7628.42	773.38	0.883059
5490.12	784.069	0.891479		6748.22	773.475	0.863393		6001.85	775.85	0.92611		7117.57	772.771	0.875653
5122.46	783.621	0.884515		6296.31	772.906	0.854941		5599.92	775.452	0.921172		6640.93	772.13	0.867845
4779.42	783.149	0.87716		5874.66	772.308	0.846056		5224.91	775.029	0.915931		6196.2	771.454	0.859622
4459.36	782.651	0.869402		5481.25	771.68	0.836726		4875.02	774.581	0.910371		5781.26	770.743	0.850972
4160.73	782.126	0.861227		5114.19	771.022	0.826943		4548.55	774.106	0.904478		5394.11	769.995	0.841882
3882.1	781.573	0.85262		4771.71	770.332	0.816697		4243.95	773.603	0.898236		5032.88	769.211	0.832343
3622.12	780.992	0.843571		4452.16	769.611	0.805983		3959.74	773.071	0.89163		4695.85	768.39	0.822346
3379.56	780.381	0.834068		4154.01	768.858	0.794794		3694.57	772.508	0.884645		4381.38	767.529	0.811882
3153.24	779.741	0.824102		3875.83	768.073	0.783129		3447.16	771.913	0.877265		4087.97	766.631	0.800946
2942.08	779.071	0.813663		3616.28	767.255	0.770986		3216.31	771.286	0.869476		3814.21	765.692	0.789534
2745.06	778.37	0.802745		3374.11	766.406	0.758368		3000.93	770.624	0.861265		3558.79	764.715	0.777643
2561.23	777.637	0.791343		3148.15	765.525	0.745278		2799.96	769.927	0.852616		3320.47	763.698	0.765275
2389.71	776.874	0.779455		2937.33	764.612	0.731724		2612.46	769.193	0.843518		3098.1	762.643	0.752431
2229.68	776.079	0.767081		2740.63	763.669	0.717717		2437.51	768.423	0.833958		2890.63	761.548	0.739119
2080.36	775.253	0.754222		2557.1	762.697	0.703269		2274.28	767.615	0.823927		2697.06	760.416	0.725346
1941.05	774.397	0.740884		2385.86	761.696	0.688396		2121.98	766.767	0.813415		2516.44	759.247	0.711123
1811.06	773.51	0.727074		2226.08	760.667	0.673119		1979.87	765.881	0.802415		2347.92	758.042	0.696467
1689.78	772.593	0.712805		2077.01	759.613	0.657461		1847.29	764.955	0.790923		2190.69	756.803	0.681393
1576.62	771.648	0.69809		1937.92	758.535	0.641447		1723.58	763.988	0.778934		2043.99	755.532	0.665925
1471.04	770.676	0.682947		1808.14	757.435	0.625106		1608.16	762.982	0.766449		1907.11	754.23	0.650086
1372.53	769.677	0.667399		1687.05	756.316	0.608472		1500.46	761.936	0.753469		1779.39	752.9	0.633903
1280.61	768.654	0.651468		1574.08	755.178	0.591577		1399.98	760.85	0.739999		1660.23	751.544	0.617408
1194.85	767.608	0.635184		1468.67	754.026	0.57446		1306.23	759.726	0.726049		1549.05	750.165	0.600634
1114.84	766.542	0.618578		1370.31	752.862	0.55716		1218.76	758.564	0.711628		1445.32	748.766	0.583616
1040.18	765.457	0.601683		1278.55	751.688	0.539718		1137.14	757.365	0.696753		1348.53	747.351	0.566394
970.522	764.356	0.584537		1192.93	750.507	0.522178		1060.99	756.131	0.681442		1258.22	745.921	0.549007
905.529	763.241	0.567179		1113.04	749.322	0.504582		989.938	754.864	0.665717		1173.96	744.482	0.531498
844.889	762.115	0.549651		1038.5	748.137	0.486974		923.645	753.565	0.649603		1095.35	743.036	0.51391
788.309	760.981	0.531997		968.959	746.954	0.4694		861.791	752.237	0.63313		1021.99	741.588	0.496288
735.518	759.842	0.514261		904.07	745.776	0.451903		804.079	750.883	0.61633		953.554	740.14	0.478675
686.263	758.701	0.496489		843.527	744.607	0.434526		750.233	749.506	0.59924		889.698	738.697	0.461116
640.306	757.56	0.478727		787.039	743.448	0.417311		699.992	748.108	0.581898		830.117	737.262	0.443656
597.426	756.423	0.461021		734.333	742.303	0.400299		653.116	746.694	0.564345		774.527	735.838	0.426336
557.418	755.292	0.443415		685.157	741.174	0.383528		609.378	745.266	0.546625		722.659	734.429	0.409198
520.09	754.171	0.425955		639.274	740.064	0.367034		568.57	743.828	0.528783		674.265	733.039	0.392282
485.261	753.062	0.408683		596.464	738.974	0.35085		530.495	742.384	0.510866		629.111	731.669	0.375625
452.764	751.967	0.39164		556.521	737.908	0.335007		494.969	740.937	0.492922		586.982	730.324	0.359261
422.444	750.89	0.374864		519.252	736.866	0.319533		461.823	739.493	0.474999		547.673	729.006	0.343225
394.154	749.832	0.35839		484.479	735.851	0.304452		430.896	738.054	0.457143		510.997	727.717	0.327543
367.759	748.795	0.342253		452.035	734.864	0.289785		402.04	736.624	0.439403		476.777	726.46	0.312243
343.131	747.782	0.32648		421.764	733.905	0.27555		375.117	735.207	0.421822		444.849	725.235	0.297347
320.153	746.794	0.3111		393.52	732.977	0.261763		349.996	733.807	0.404446		415.059	724.046	0.282876
298.713	745.833	0.296135		367.167	732.08	0.248434		326.558	732.426	0.387315		387.264	722.892	0.268846
278.709	744.9	0.281604		342.579	731.214	0.235573		304.689	731.068	0.370468		361.33	721.776	0.255269
260.045	743.996	0.267524		319.637	730.381	0.223185		284.285	729.736	0.353942		337.133	720.699	0.242157
242.63	743.121	0.253909		298.232	729.579	0.211274		265.248	728.433	0.33777		314.556	719.66	0.229517
226.382	742.277	0.240768		278.26	728.809	0.199839		247.485	727.161	0.32198		293.491	718.66	0.217353
211.222	741.464	0.228107		259.626	728.071	0.18888		230.912	725.921	0.3066		273.837	717.699	0.205666
197.077	740.682	0.215931		242.24	727.365	0.178393		215.448	724.716	0.29165		255.499	716.778	0.194457
183.879	739.932	0.204241		226.018	726.691	0.168371		201.02	723.548	0.277152		238.389	715.895	0.183722
171.565	739.212	0.193036		210.882	726.047	0.158807		187.558	722.417	0.263119		222.425	715.051	0.173457
160.076	738.523	0.182311		196.76	725.433	0.149692		174.998	721.324	0.249564		207.53	714.246	0.163654
149.356	737.865	0.172063		183.583	724.849	0.141016		163.279	720.271	0.236495		193.632	713.477	0.154306
139.354	737.237	0.162282		171.289	724.294	0.132768		152.345	719.257	0.223919		180.665	712.745	0.145403
130.022	736.638	0.15296		159.819	723.767	0.124934		142.143	718.284	0.211837		168.566	712.049	0.136934
121.315	736.068	0.144088		149.116	723.267	0.117503		132.624	717.35	0.200249		157.278	711.388	0.128887
113.191	735.527	0.135652		139.13	722.793	0.110461		123.743	716.455	0.189154		146.746	710.76	0.121249
105.611	735.012	0.127642		129.813	722.344	0.103793		115.456	715.601	0.178546		136.918	710.165	0.114007
98.5384	734.524	0.120043		121.12	721.919	0.0974851		107.724	714.784	0.168418		127.749	709.601	0.107148
91.9395	734.062	0.112842		113.009	721.518	0.0915236		100.51	714.006	0.158763		119.194	709.067	0.100656
85.7826	733.624	0.106024		105.441	721.139	0.0858936		93.7793	713.265	0.149569		111.212	708.563	0.0945186
80.038	733.21	0.0995757		98.3799	720.781	0.0805806		87.4992	712.561	0.140826		103.765	708.086	0.0887199
74.6781	732.818	0.0934811		91.7917	720.444	0.0755705		81.6396	711.891	0.132521		96.816	707.636	0.0832459
69.6771	732.449	0.0877259		85.6447	720.126	0.070849		76.1725	711.256	0.124641		90.3325	707.212	0.0780822
65.011	732.1	0.0822952		79.9093	719.827	0.0664024		71.0715	710.654	0.117172		84.2832	706.812	0.0732146
60.6574	731.771	0.0771744		74.5581	719.545	0.0622172		66.312	710.084	0.110099		78.6391	706.435	0.068629
56.5954	731.461	0.0723491		69.5651	719.28	0.0582801		61.8713	709.545	0.103408		73.3728	706.08	0.0643117
52.8054	731.169	0.0678051		64.9066	719.031	0.0545784		57.728	709.035	0.0970838		68.4593	705.746	0.0602494
49.2691	730.895	0.0635284		60.56	718.797	0.0510998		53.8621	708.554	0.0911107		63.8748	705.432	0.0564291
45.9697	730.636	0.0595056		56.5044	718.577	0.0478322		50.2551	708.099	0.0854738		59.5973	705.137	0.0528381
42.8913	730.393	0.0557237		52.7205	718.37	0.0447643		46.8897	707.671	0.0801579		55.6062	704.859	0.0494644
40.019	730.165	0.0521698		49.19	718.177	0.0418849		43.7496	707.267	0.0751484		51.8824	704.599	0.0462961
37.339	729.951	0.0488319		45.8959	717.995	0.0391836		40.8199	706.887	0.0704304		48.408	704.354	0.0433221
34.8385	729.749	0.0456981		42.8224	717.824	0.0366502		38.0863	706.529	0.0659897		45.1663	704.125	0.0405314
32.5055	729.561	0.0427571		39.9547	717.664	0.0342751		35.5358	706.193	0.0618124		42.1416	703.91	0.0379138
30.3287	729.383	0.0399982		37.279	717.514	0.0320491		33.156	705.876	0.057885		39.3196	703.708	0.0354594
28.2977	729.217	0.0374109		34.7826	717.374	0.0299634		30.9357	705.579	0.0541942		36.6864	703.519	0.0331587
26.4027	729.061	0.0349854		32.4533	717.243	0.0280098		28.864	705.299	0.0507275		34.2297	703.342	0.0310028
24.6345	728.915	0.0327123		30.28	717.119	0.0261803		26.9311	705.037	0.0474727		31.9374	703.176	0.0289831
22.9848	728.779	0.0305826		28.2522	717.004	0.0244674		25.1276	704.791	0.0444181		29.7987	703.02	0.0270915
21.4456	728.651	0.0285878		26.3603	716.896	0.0228641		23.4449	704.56	0.0415524		27.8031	702.875	0.0253204
20.0095	728.531	0.0267198		24.595	716.795	0.0213638		21.8748	704.343	0.038865		25.9412	702.738	0.0236624
18.6695	728.418	0.0249711		22.9479	716.701	0.0199599		20.4099	704.14	0.0363455		24.204	702.611	0.0221106
17.4192	728.313	0.0233343		21.4112	716.612	0.0186467		19.0432	703.95	0.0339843		22.5832	702.492	0.0206586
16.2527	728.215	0.0218026		19.9773	716.53	0.0174184		17.7679	703.771	0.031772		21.0708	702.38	0.0193002
15.1643	728.123	0.0203695		18.6395	716.452	0.0162698		16.578	703.604	0.0296998		19.6598	702.275	0.0180295
14.1488	728.037	0.019029		17.3913	716.38	0.0151958		15.4679	703.448	0.0277593		18.3432	702.178	0.0168412
13.2013	727.956	0.0177752		16.2266	716.312	0.0141918		14.432	703.302	0.0259427		17.1148	702.086	0.01573
12.3173	727.881	0.0166028		15.14	716.249	0.0132532		13.4655	703.165	0.0242423		15.9687	702.001	0.0146911
11.4924	727.81	0.0155066		14.1261	716.19	0.012376		12.5638	703.036	0.0226511		14.8993	701.921	0.0137199
10.7228	727.745	0.0144818		13.1801	716.135	0.0115562		11.7224	702.916	0.0211624		13.9016	701.847	0.0128122
10.0047	727.683	0.0135239		12.2975	716.083	0.0107902		10.9374	702.804	0.0197697		12.9706	701.777	0.0119638
9.33474	727.626	0.0126286		11.474	716.035	0.0100745		10.205	702.699	0.0184672		12.102	701.712	0.011171
8.70962	727.572	0.0117919		10.7056	715.99	0.00940576		9.52158	702.601	0.0172492		11.2916	701.651	0.0104302
8.12636	727.522	0.0110102		9.98867	715.948	0.00878107		8.88395	702.509	0.0161103		10.5354	701.594	0.0097381
7.58216	727.475	0.0102797		9.31976	715.909	0.00819756		8.28902	702.423	0.0150457		9.8299	701.541	0.00909152
7.0744	727.431	0.00959728		8.69565	715.872	0.00765254		7.73393	702.343	0.0140505		9.17162	701.491	0.00848752
6.60065	727.39	0.0089598		8.11332	715.838	0.00714351		7.21601	702.268	0.0131204		8.55742	701.445	0.00792335
6.15863	727.352	0.00836433		7.57	715.806	0.00666812		6.73278	702.198	0.0122512		7.98436	701.401	0.00739642
5.7462	727.316	0.00780816		7.06306	715.776	0.00622419		6.28191	702.133	0.0114389		7.44967	701.361	0.0069043
5.36139	727.283	0.00728872		6.59007	715.748	0.00580964		5.86123	702.072	0.0106801		6.95079	701.323	0.00644473
5.00236	727.251	0.00680362		6.14875	715.722	0.00542257		5.46872	702.014	0.00997107		6.48532	701.288	0.00601558
4.66736	727.222	0.00635062		5.73699	715.698	0.00506116		5.10249	701.961	0.00930877		6.05101	701.255	0.00561485
4.3548	727.195	0.00592762		5.3528	715.675	0.00472373		4.7608	701.911	0.00869012		5.6458	701.224	0.00524068
4.06318	727.17	0.00553265		4.99434	715.654	0.00440871		4.44198	701.865	0.00811229		5.26771	701.196	0.00489133
3.79108	727.146	0.00516388		4.65988	715.634	0.00411461		4.14451	701.821	0.00757263		4.91495	701.169	0.00456518
3.5372	727.124	0.00481958		4.34782	715.616	0.00384006		3.86697	701.78	0.00706864		4.58581	701.144	0.00426068
3.30032	727.103	0.00449814		4.05666	715.598	0.00358377		3.60801	701.743	0.006598		4.27871	701.12	0.00397641
3.07931	727.084	0.00419806		3.785	715.582	0.00334453		3.36639	701.707	0.00615853		3.99218	701.098	0.00371105
2.8731	727.066	0.00391792		3.53153	715.567	0.00312121		3.14096	701.674	0.00574818		3.72484	701.078	0.00346334
2.68069	727.049	0.00365642		3.29503	715.553	0.00291276		2.93062	701.643	0.00536504		3.4754	701.059	0.00323211
2.50118	727.034	0.00341231		3.07438	715.54	0.0027182		2.73436	701.614	0.00500733		3.24266	701.041	0.00301627
2.33368	727.019	0.00318446		2.86849	715.528	0.0025366		2.55125	701.587	0.00467337		3.02551	701.025	0.00281482
2.1774	727.005	0.00297178		2.6764	715.516	0.00236711		2.3804	701.562	0.0043616		2.8229	701.009	0.00262678
Fig3B GW1929-PGC1a
NanoTemper Technologies	NanoTemper Technologies
MO.Affinity Analysis v2.2.4	MO.Affinity Analysis v2.2.4
Origin of exported data	Origin of exported data
Project Title:
Comment:
Project File Path:	C:\Users\nanote\Desktop\judit\PPAR coactivators project\data for figure PGC1a\GW1929\GW1929PGC1a.nta
Analysis-Set Name:	GW1929 PGC1a
Exported from:	Compare Results (Chart)
Exported on:	2017-09-11 17:42:08
Sample Information	Sample Information			Sample Information	Sample Information			Sample Information	Sample Information			Sample Information	Sample Information
Merge-Set Name:	PPARg2LBD I290M GW1929 PGC1a-1			Merge-Set Name:	PPARg2LBD M280I GW1929 PGC1a-5y			Merge-Set Name:	PPARg2LBD T475M GW1929 PGC1a-6y-1			Merge-Set Name:	PPARg2LBD WT GW1929 PGC1a-1
Date of Measurement:	2017-07-19 16:38:21.594 → 2017-07-20 11:27:26.915			Date of Measurement:	2017-07-07 15:36:24.581 → 2017-07-07 17:27:41.599			Date of Measurement:	2017-07-26 11:56:30.066 → 2017-07-26 12:46:19.972			Date of Measurement:	2017-07-12 15:32:53.144 → 2017-07-12 18:05:35.406
Capillary Type:	Unspecified container/capillary type			Capillary Type:	Unspecified container/capillary type			Capillary Type:	Unspecified container/capillary type			Capillary Type:	Unspecified container/capillary type
Target:	Target			Target:	Target			Target:	Target			Target:	Target
TargetConcentration:	70			TargetConcentration:	70			TargetConcentration:	70			TargetConcentration:	70
Ligand:	Ligand			Ligand:	Ligand			Ligand:	Ligand			Ligand:	Ligand
Measurement Settings	Measurement Settings			Measurement Settings	Measurement Settings			Measurement Settings	Measurement Settings			Measurement Settings	Measurement Settings
MST-Power:	80.00%			MST-Power:	80.00%			MST-Power:	80.00%			MST-Power:	80.00%
Excitation-Power:	20			Excitation-Power:	20			Excitation-Power:	20			Excitation-Power:	20
Excitation type:	Blue			Excitation type:	Blue			Excitation type:	Blue			Excitation type:	Blue
Thermostat Setpoint:	(disabled)			Thermostat Setpoint:	(disabled)			Thermostat Setpoint:	(disabled)			Thermostat Setpoint:	(disabled)
Analysis Settings	Analysis Settings			Analysis Settings	Analysis Settings			Analysis Settings	Analysis Settings			Analysis Settings	Analysis Settings
Type of Analysis:	MST			Type of Analysis:	MST			Type of Analysis:	MST			Type of Analysis:	MST
Evaluation strategy:	Manual			Evaluation strategy:	Manual			Evaluation strategy:	Manual			Evaluation strategy:	Manual
Cold Region Start:	-1			Cold Region Start:	-1			Cold Region Start:	-1			Cold Region Start:	-1
Cold Region End:	0			Cold Region End:	0			Cold Region End:	0			Cold Region End:	0
Hot Region Start:	28.64			Hot Region Start:	28.64			Hot Region Start:	28.64			Hot Region Start:	28.64
Hot Region End:	29.64			Hot Region End:	29.64			Hot Region End:	29.64			Hot Region End:	29.64
Fit Results (Kd)	Fit Results (Kd)			Fit Results (Kd)	Fit Results (Kd)			Fit Results (Kd)	Fit Results (Kd)			Fit Results (Kd)	Fit Results (Kd)
Fit Model:	Kd			Fit Model:	Kd			Fit Model:	Kd			Fit Model:	Kd
Bound	760.232			Bound	759.821			Bound	760.426			Bound	767.732
Unbound	712.255			Unbound	695.849			Unbound	698.892			Unbound	705.236
Kd	277.655			Kd	468.299			Kd	148.505			Kd	375.17
TargetConc	1900-03-10			TargetConc	1900-03-10			TargetConc	1900-03-10			TargetConc	1900-03-10
Standard Deviation:	4.27677			Standard Deviation:	3.15902			Standard Deviation:	4.19876			Standard Deviation:	4.19788
Kd Confidence:	91.2926			Kd Confidence:	80.0301			Kd Confidence:	38.2861			Kd Confidence:	86.0323
Dose Response Curve	Dose Response Curve	Dose Response Curve		Dose Response Curve	Dose Response Curve	Dose Response Curve		Dose Response Curve	Dose Response Curve	Dose Response Curve		Dose Response Curve	Dose Response Curve	Dose Response Curve
Dose	Response	Err-Values		Dose	Response	Err-Values		Dose	Response	Err-Values		Dose	Response	Err-Values
2.6703	0.0479103	0.0257954		2.3499	0.0213674	0.0349231		2.7679	0.0482417	0.0287323		2.9999	0.0347396	0.039388
5.3406	0.0755303	0.00743443		4.6997	0.0187017	0.0201255		5.5359	0.0665095	0.0312289		5.9998	0.0526506	0.0349882
10.6812	0.0399368	0.0193221		9.3994	0.0711837	0.110119		11.0718	0.0526879	0.0146506		11.9995	0.0536819	0.0187871
21.3623	0.0421604	0.0493183		18.7988	0.0201478	0.00452639		22.1436	0.0748643	0.0146042		23.999	0.0632128	0.0230404
42.7246	0.104549	0.0280754		37.5977	0.0591305	0.012888		44.2871	0.11164	0.0439317		47.998	0.0445877	0.0199067
85.4492	0.107146	0.0300941		75.1953	0.112863	0.0226403		88.5742	0.278593	0.0344503		95.9961	0.164127	0.00837759
170.898	0.287537	0.0612814		150.391	0.156723	0.0177712		177.148	0.492111	0.0479919		191.992	0.222552	0.0830457
341.797	0.486778	0.055927		300.781	0.330037	0.0124009		354.297	0.658815	0.0431802		383.984	0.422396	0.0893998
683.594	0.767466	0.0195201		601.562	0.543489	0.0506526		708.594	0.851864	0.00944728		767.969	0.737509	0.0058975
1367.19	0.934412	0.02337		1203.12	0.763814	0.0436408		1417.19	0.998958	0.0179639		1535.94	0.899867	0.0305112
2734.38	0.98707	0.0264108		2406.25	0.903288	0.0663714		2834.38	1.02762	0.0161219		3071.88	0.968191	0.0269954
5468.75	0.980835	0.0348931		4812.5	0.955733	0.0444441		5668.75	0.950839	0.0427095		6143.75	0.903833	0.0617828
10937.5	0.787819	0.0326362		9625	0.928037	0.0735723		11337.5	0.845676	0.0244153		12287.5	0.890742	0.0561258
				19250	0.89375	0.0147889						24575	0.956967	0
Dose Response Curve (Outlier and Hidden)	Dose Response Curve (Outlier and Hidden)	Dose Response Curve (Outlier and Hidden)		Dose Response Curve (Outlier and Hidden)	Dose Response Curve (Outlier and Hidden)	Dose Response Curve (Outlier and Hidden)		Dose Response Curve (Outlier and Hidden)	Dose Response Curve (Outlier and Hidden)	Dose Response Curve (Outlier and Hidden)		Dose Response Curve (Outlier and Hidden)	Dose Response Curve (Outlier and Hidden)	Dose Response Curve (Outlier and Hidden)
Dose	Response	Err-Values		Dose	Response	Err-Values		Dose	Response	Err-Values		Dose	Response	Err-Values
21875	0.358445	0.046432		38500	0.719814	0.047514		22675	0.554246	0.061497		49150	0.631114	0.0925767
43750	-0.130645	0.0431058		77000	0.678307	0.093612		45350	0.171301	0.167608		98300	0.650887	0.0562427
87500	-0.763674	0.158345						90700	-0.508963	0.210246
Dose	PPARg2LBD I290M GW1929 PGC1a-1	FractionBound		Dose	PPARg2LBD M280I GW1929 PGC1a-5y	FractionBound		Dose	PPARg2LBD T475M GW1929 PGC1a-6y-1	FractionBound		Dose	PPARg2LBD WT GW1929 PGC1a-1	FractionBound
81640.4	760.069	0.996608		71843.5	759.406	0.993518		84626.1	760.318	0.998247		91717.1	767.478	0.995923
76173.2	760.057	0.996365		67032.4	759.376	0.993055		78958.9	760.31	0.998121		85575.1	767.459	0.995631
71072.1	760.045	0.996105		62543.5	759.345	0.99256		73671.3	760.302	0.997986		79844.4	767.44	0.995319
66312.6	760.031	0.995826		58355.1	759.311	0.992029		68737.7	760.293	0.997842		74497.5	767.419	0.994985
61871.9	760.017	0.995527		54447.3	759.275	0.991462		64134.6	760.283	0.997687		69508.6	767.397	0.994626
57728.5	760.002	0.995208		50801.1	759.236	0.990854		59839.6	760.273	0.997522		64853.8	767.373	0.994242
53862.6	759.985	0.994865		47399.1	759.194	0.990203		55832.4	760.262	0.997344		60510.8	767.347	0.993831
50255.6	759.968	0.994498		44224.9	759.149	0.989506		52093.4	760.251	0.997154		56458.5	767.319	0.993391
46890.1	759.949	0.994105		41263.3	759.102	0.98876		48604.9	760.238	0.99695		52677.7	767.29	0.992919
43750	759.929	0.993684		38500.1	759.051	0.987961		45350	760.225	0.996731		49150	767.258	0.992414
40820.2	759.907	0.993233		35921.8	758.996	0.987107		42313	760.21	0.996497		45858.6	767.225	0.991873
38086.6	759.884	0.99275		33516.2	758.937	0.986192		39479.4	760.195	0.996246		42787.6	767.188	0.991294
35536.1	759.859	0.992232		31271.8	758.875	0.985214		36835.6	760.178	0.995977		39922.2	767.15	0.990674
33156.3	759.832	0.991678		29177.6	758.808	0.984167		34368.8	760.161	0.995689		37248.8	767.108	0.99001
30935.9	759.804	0.991085		27223.7	758.736	0.983047		32067.2	760.142	0.99538		34754.3	767.064	0.989299
28864.2	759.773	0.99045		25400.6	758.66	0.981849		29919.8	760.121	0.99505		32426.9	767.016	0.988538
26931.3	759.741	0.989769		23699.6	758.578	0.980568		27916.1	760.099	0.994695		30255.4	766.965	0.987724
25127.8	759.706	0.989041		22112.5	758.49	0.979198		26046.7	760.076	0.994316		28229.3	766.911	0.986852
23445.1	759.668	0.988262		20631.7	758.396	0.977734		24302.4	760.051	0.993909		26338.9	766.852	0.98592
21875	759.628	0.987427		19250.1	758.296	0.976168		22675	760.024	0.993473		24575	766.79	0.984922
20410.1	759.586	0.986534		17960.9	758.189	0.974495		21156.5	759.995	0.993007		22929.3	766.723	0.983854
19043.3	759.54	0.985578		16758.1	758.075	0.972707		19739.7	759.965	0.992507		21393.8	766.652	0.982711
17768	759.491	0.984555		15635.9	757.953	0.970797		18417.8	759.932	0.991971		19961.1	766.576	0.981489
16578.2	759.438	0.98346		14588.8	757.822	0.968758		17184.4	759.896	0.991398		18624.4	766.494	0.980182
15468	759.382	0.982289		13611.9	757.683	0.96658		16033.6	759.859	0.990783		17377.2	766.407	0.978785
14432.1	759.322	0.981036		12700.3	757.534	0.964255		14959.9	759.818	0.990125		16213.5	766.313	0.97729
13465.7	759.258	0.979696		11849.8	757.375	0.961774		13958.1	759.775	0.989421		15127.7	766.213	0.975693
12563.9	759.189	0.978262		11056.3	757.206	0.959127		13023.3	759.728	0.988666		14114.7	766.107	0.973986
11722.5	759.115	0.97673		10315.9	757.025	0.956304		12151.2	759.679	0.987858		13169.4	765.993	0.972161
10937.5	759.037	0.975091		9625.04	756.833	0.953294		11337.5	759.625	0.986992		12287.5	765.871	0.970212
10205.1	758.953	0.97334		8980.48	756.628	0.950087		10578.2	759.568	0.986066		11464.7	765.741	0.96813
9521.66	758.863	0.971468		8379.08	756.409	0.94667		9869.83	759.507	0.985074		10696.9	765.602	0.965907
8884.02	758.767	0.969468		7817.96	756.176	0.943031		9208.88	759.442	0.984012		9980.57	765.453	0.963534
8289.08	758.664	0.967331		7294.42	755.929	0.939158		8592.19	759.372	0.982875		9312.2	765.295	0.961001
7733.99	758.555	0.965049		6805.93	755.665	0.935038		8016.79	759.297	0.981658		8688.59	765.126	0.958299
7216.07	758.438	0.962612		6350.16	755.385	0.930656		7479.93	759.217	0.980356		8106.74	764.946	0.955417
6732.83	758.313	0.960011		5924.91	755.087	0.926		6979.02	759.131	0.978962		7563.86	764.754	0.952343
6281.95	758.18	0.957235		5528.14	754.77	0.921055		6511.66	759.039	0.977471		7057.33	764.549	0.949068
5861.27	758.038	0.954274		5157.94	754.435	0.915806		6075.59	758.941	0.975875		6584.72	764.331	0.945578
5468.76	757.886	0.951116		4812.53	754.078	0.910238		5668.73	758.836	0.974169		6143.76	764.099	0.941861
5102.53	757.725	0.947749		4490.25	753.701	0.904336		5289.11	758.724	0.972343		5732.33	763.852	0.937905
4760.83	757.553	0.944161		4189.55	753.301	0.898085		4934.91	758.604	0.970391		5348.46	763.589	0.933695
4442.01	757.369	0.940338		3908.99	752.878	0.891469		4604.43	758.475	0.968303		4990.29	763.309	0.929219
4144.54	757.174	0.936269		3647.21	752.43	0.884473		4296.09	758.338	0.966071		4656.1	763.012	0.924461
3867	756.966	0.931937		3402.97	751.957	0.877083		4008.39	758.191	0.963686		4344.3	762.696	0.919407
3608.03	756.745	0.92733		3175.09	751.459	0.869283		3739.96	758.034	0.961136		4053.37	762.36	0.914042
3366.42	756.51	0.922432		2962.46	750.932	0.861059		3489.51	757.867	0.958413		3781.93	762.005	0.90835
3140.98	756.26	0.917227		2764.07	750.378	0.852398		3255.83	757.688	0.955503		3528.67	761.628	0.902317
2930.63	755.995	0.9117		2578.97	749.795	0.843286		3037.79	757.497	0.952396		3292.36	761.228	0.895925
2734.38	755.714	0.905836		2406.27	749.183	0.833713		2834.36	757.292	0.94908		3071.88	760.805	0.889161
2551.27	755.416	0.899617		2245.13	748.54	0.823667		2644.55	757.075	0.94554		2866.17	760.358	0.882007
2380.42	755.099	0.893027		2094.78	747.867	0.813141		2467.45	756.842	0.941763		2674.23	759.886	0.874449
2221.01	754.765	0.88605		1954.5	747.162	0.802126		2302.21	756.594	0.937736		2495.14	759.387	0.866471
2072.27	754.411	0.878669		1823.61	746.426	0.790617		2148.04	756.33	0.933442		2328.05	758.862	0.85806
1933.5	754.036	0.87087		1701.49	745.658	0.778612		2004.19	756.049	0.928866		2172.15	758.308	0.849201
1804.02	753.641	0.862635		1587.54	744.858	0.76611		1869.98	755.749	0.923992		2026.69	757.726	0.839881
1683.21	753.225	0.853949		1481.23	744.027	0.753113		1744.75	755.429	0.918803		1890.97	757.114	0.830088
1570.49	752.786	0.844799		1382.04	743.164	0.739626		1627.91	755.09	0.913281		1764.33	756.471	0.819813
1465.32	752.324	0.835172		1289.49	742.271	0.725658		1518.89	754.728	0.907409		1646.18	755.799	0.809046
1367.19	751.838	0.825054		1203.13	741.347	0.71122		1417.18	754.344	0.901168		1535.94	755.095	0.797781
1275.63	751.329	0.814436		1122.56	740.394	0.696328		1322.27	753.936	0.89454		1433.08	754.359	0.786012
1190.21	750.795	0.803309		1047.39	739.414	0.680999		1233.73	753.503	0.887505		1337.12	753.592	0.773738
1110.5	750.236	0.791666		977.249	738.407	0.665257		1151.11	753.044	0.880045		1247.57	752.793	0.760958
1036.14	749.653	0.779503		911.806	737.375	0.649127		1074.02	752.558	0.872141		1164.03	751.963	0.747676
966.749	749.044	0.766819		850.745	736.32	0.632637		1002.1	752.043	0.863774		1086.08	751.102	0.733898
902.009	748.411	0.753614		793.773	735.244	0.615822		934.988	751.499	0.854926		1013.34	750.211	0.719633
841.604	747.753	0.739893		740.617	734.15	0.598717		872.375	750.924	0.845579		945.484	749.29	0.704895
785.245	747.07	0.725665		691.02	733.04	0.581362		813.955	750.317	0.835717		882.167	748.34	0.689701
732.659	746.363	0.710941		644.745	731.916	0.563796		759.446	749.677	0.825325		823.091	747.363	0.67407
683.595	745.634	0.695737		601.568	730.782	0.546065		708.588	749.004	0.814388		767.971	746.361	0.658028
637.817	744.882	0.680072		561.283	729.64	0.528213		661.136	748.297	0.802897		716.543	745.334	0.641603
595.104	744.11	0.66397		523.696	728.493	0.510288		616.862	747.555	0.79084		668.558	744.286	0.624826
555.252	743.318	0.64746		488.625	727.344	0.492337		575.552	746.778	0.778212		623.787	743.217	0.607733
518.068	742.508	0.630573		455.904	726.198	0.474408		537.009	745.966	0.76501		582.014	742.132	0.590362
483.375	741.681	0.613345		425.373	725.055	0.456549		501.047	745.118	0.751233		543.038	741.031	0.572755
451.005	740.84	0.595816		396.887	723.92	0.438807		467.494	744.235	0.736887		506.672	739.919	0.554956
420.802	739.987	0.578029		370.309	722.795	0.421226		436.187	743.318	0.72198		472.742	738.797	0.537011
392.622	739.123	0.560029		345.51	721.684	0.403851		406.977	742.367	0.706526		441.084	737.67	0.518967
366.33	738.252	0.541864		322.373	720.588	0.386723		379.723	741.384	0.690543		411.546	736.539	0.500874
341.798	737.375	0.523586		300.784	719.511	0.369881		354.294	740.369	0.674055		383.986	735.408	0.482782
318.909	736.495	0.505244		280.642	718.454	0.353362		330.568	739.325	0.657092		358.272	734.281	0.464738
297.552	735.614	0.486893		261.848	717.42	0.337197		308.431	738.254	0.639688		334.279	733.159	0.446793
277.626	734.736	0.468583		244.313	716.41	0.321417		287.776	737.159	0.621883		311.893	732.047	0.428994
259.034	733.862	0.450366		227.952	715.427	0.306047		268.504	736.041	0.603721		291.007	730.946	0.411387
241.687	732.995	0.432293		212.687	714.472	0.291109		250.523	734.905	0.585252		271.519	729.861	0.394015
225.502	732.137	0.414413		198.444	713.545	0.276623		233.747	733.752	0.566528		253.336	728.792	0.37692
210.401	731.291	0.396772		185.155	712.648	0.262604		218.093	732.588	0.547607		236.371	727.744	0.36014
196.311	730.458	0.379413		172.755	711.782	0.249064		203.488	731.415	0.528547		220.542	726.717	0.343709
183.165	729.64	0.362377		161.187	710.947	0.23601		189.861	730.238	0.50941		205.773	725.714	0.32766
170.899	728.84	0.345701		150.392	710.143	0.223449		177.147	729.059	0.490258		191.993	724.736	0.31202
159.454	728.059	0.329417		140.321	709.371	0.211383		165.284	727.883	0.471151		179.136	723.786	0.296814
148.776	727.298	0.313554		130.924	708.631	0.199812		154.215	726.714	0.452151		167.14	722.864	0.282061
138.813	726.558	0.298139		122.157	707.922	0.188733		143.888	725.555	0.433318		155.947	721.971	0.267778
129.517	725.841	0.283191		113.976	707.245	0.178142		134.252	724.41	0.414707		145.504	721.109	0.253979
120.844	725.147	0.268728		106.344	706.598	0.168031		125.262	723.282	0.396371		135.76	720.278	0.240673
112.751	724.477	0.254763		99.2221	705.981	0.158392		116.873	722.174	0.378361		126.668	719.477	0.227866
105.201	723.832	0.241305		92.5775	705.394	0.149215		109.047	721.088	0.360721		118.186	718.708	0.215562
98.1557	723.211	0.228362		86.3778	704.836	0.140488		101.744	720.028	0.343492		110.271	717.971	0.203761
91.5825	722.615	0.215934		80.5934	704.306	0.132199		94.9305	718.995	0.326709		102.887	717.264	0.192461
85.4495	722.043	0.204023		75.1963	703.803	0.124334		88.5733	717.992	0.310402		95.9966	716.589	0.181657
79.7272	721.496	0.192625		70.1606	703.326	0.11688		82.6418	717.019	0.294597		89.568	715.945	0.171342
74.3881	720.974	0.181735		65.4622	702.874	0.109822		77.1075	716.079	0.279313		83.5699	715.33	0.161508
69.4065	720.475	0.171346		61.0784	702.447	0.103146		71.9438	715.172	0.264568		77.9735	714.745	0.152145
64.7586	720	0.161447		56.9882	702.043	0.0968349		67.126	714.298	0.250372		72.7518	714.188	0.143242
60.4219	719.549	0.15203		53.1719	701.662	0.090875		62.6307	713.459	0.236731		67.8798	713.66	0.134785
56.3756	719.119	0.14308		49.6111	701.302	0.0852509		58.4365	712.654	0.223649		63.3341	713.158	0.126762
52.6003	718.712	0.134585		46.2888	700.963	0.0799473		54.5232	711.883	0.211126		59.0928	712.683	0.119158
49.0778	718.325	0.12653		43.189	700.643	0.0749495		50.8719	711.147	0.199157		55.1356	712.233	0.111957
45.7913	717.959	0.1189		40.2967	700.342	0.0702427		47.4652	710.444	0.187736		51.4433	711.808	0.105147
42.7247	717.613	0.11168		37.5982	700.059	0.0658128		44.2866	709.774	0.176855		47.9983	711.405	0.0987094
39.8636	717.285	0.104855		35.0804	699.792	0.0616457		41.3208	709.137	0.166501		44.784	711.025	0.0926303
37.1941	716.976	0.0984072		32.7311	699.542	0.057728		38.5537	708.532	0.156663		41.785	710.667	0.086894
34.7033	716.684	0.0923215		30.5392	699.306	0.0540465		35.9719	707.957	0.147327		38.9867	710.329	0.081485
32.3793	716.409	0.0865817		28.4941	699.085	0.0505886		33.5629	707.413	0.138475		36.3759	710.01	0.0763881
30.211	716.149	0.0811721		26.586	698.877	0.0473421		31.3153	706.897	0.130093		33.9399	709.71	0.0715883
28.1878	715.905	0.0760769		24.8056	698.682	0.0442954		29.2182	706.409	0.122164		31.6671	709.428	0.067071
26.3002	715.674	0.0712808		23.1444	698.499	0.0414372		27.2616	705.948	0.11467		29.5464	709.163	0.0628221
24.5389	715.458	0.0667689		21.5945	698.328	0.0387568		25.4359	705.512	0.107593		27.5678	708.913	0.0588276
22.8956	715.254	0.0625266		20.1484	698.167	0.036244		23.7326	705.101	0.100915		25.7217	708.678	0.0550742
21.3624	715.063	0.0585399		18.7991	698.017	0.033889		22.1433	704.714	0.0946192		23.9992	708.458	0.0515489
19.9318	714.884	0.0547951		17.5402	697.875	0.0316827		20.6604	704.349	0.0886874		22.392	708.251	0.0482394
18.597	714.715	0.0512791		16.3656	697.743	0.0296161		19.2768	704.005	0.0831024		20.8925	708.057	0.0451336
17.3516	714.557	0.0479793		15.2696	697.619	0.0276809		17.9859	703.682	0.077847		19.4934	707.875	0.0422201
16.1897	714.408	0.0448836		14.2471	697.504	0.0258692		16.7815	703.378	0.0729047		18.188	707.704	0.0394881
15.1055	714.269	0.0419804		13.293	697.395	0.0241735		15.6576	703.092	0.0682593		16.97	707.544	0.0369269
14.0939	714.138	0.0392587		12.4028	697.294	0.0225867		14.6091	702.823	0.0638952		15.8335	707.394	0.0345268
13.1501	714.016	0.0367079		11.5722	697.199	0.021102		13.6308	702.571	0.0597971		14.7732	707.254	0.0322782
12.2695	713.901	0.034318		10.7973	697.11	0.0197133		12.718	702.334	0.0559507		13.7839	707.122	0.0301721
11.4478	713.794	0.0320795		10.0742	697.027	0.0184144		11.8663	702.112	0.0523417		12.8608	706.999	0.0282001
10.6812	713.693	0.0299833		9.39958	696.949	0.0171998		11.0716	701.904	0.048957		11.9996	706.883	0.0263539
9.96591	713.599	0.0280209		8.77011	696.876	0.0160641		10.3302	701.709	0.0457836		11.196	706.775	0.024626
9.29852	713.511	0.0261841		8.18281	696.808	0.0150024		9.63841	701.526	0.0428094		10.4462	706.674	0.0230091
8.67583	713.428	0.0244652		7.63483	696.745	0.0140101		8.99295	701.354	0.0400226		9.7467	706.58	0.0214963
8.09483	713.351	0.0228571		7.12355	696.686	0.0130826		8.39072	701.194	0.0374123		9.09399	706.491	0.0200813
7.55275	713.279	0.0213527		6.64651	696.63	0.0122158		7.82882	701.043	0.0349678		8.48499	706.409	0.0187579
7.04696	713.212	0.0199458		6.20141	696.578	0.0114059		7.30454	700.903	0.0326793		7.91678	706.331	0.0175204
6.57505	713.148	0.0186301		5.78612	696.53	0.0106492		6.81538	700.771	0.0305372		7.38662	706.259	0.0163634
6.13474	713.089	0.0174		5.39864	696.485	0.00994222		6.35897	700.647	0.0285326		6.89196	706.191	0.0152818
5.72391	713.034	0.01625		5.03711	696.442	0.00928181		5.93313	700.532	0.0266571		6.43042	706.128	0.0142707
5.3406	712.983	0.015175		4.69979	696.403	0.00866494		5.53581	700.424	0.0249026		5.9998	706.069	0.0133259
4.98295	712.935	0.0141704		4.38506	696.366	0.00808877		5.16509	700.323	0.0232618		5.59801	706.014	0.0124429
4.64926	712.889	0.0132315		4.09141	696.332	0.00755065		4.8192	700.229	0.0217273		5.22313	705.962	0.0116178
4.33791	712.847	0.0123542		3.81742	696.3	0.00704811		4.49647	700.14	0.0202926		4.87335	705.914	0.0108469
4.04742	712.808	0.0115345		3.56178	696.269	0.00657883		4.19535	700.058	0.0189514		4.547	705.869	0.0101268
3.77637	712.771	0.0107688		3.32326	696.241	0.00614062		3.9144	699.981	0.0176978		4.2425	705.827	0.00945401
3.52348	712.737	0.0100534		3.10071	696.215	0.00573146		3.65227	699.909	0.016526		3.95839	705.788	0.00882563
3.28752	712.705	0.00938526		2.89307	696.191	0.00534943		3.40769	699.841	0.0154311		3.69331	705.751	0.00823872
3.06737	712.675	0.00876117		2.69933	696.168	0.00499275		3.17948	699.778	0.0144079		3.44598	705.717	0.00769058
2.86196	712.647	0.00817831		2.51856	696.147	0.00465976		2.96656	699.719	0.013452		3.21521	705.685	0.00717869
2.6703	712.621	0.00763398		2.3499	696.127	0.00434889		2.7679	699.664	0.0125589		2.9999	705.655	0.00670068

## Sheet: SupFig1
SupFig1A															SupFig1B																				SupFig1C						SupFig1D
	Sample														CP																				CP						Series	Mutant	PPARG Sybr	TBP Sybr	FABP4	PLIN2	ACSL5	TBP
	1	2	3	4	5	6	7	8	9	10	11	12			TBP Sybr	WT - 1.1	WT - 1.2	Empty - 1.1	Empty - 1.2	P113S - 1.1	P113S - 1.2	R164W - 1.1	R164W - 1.2	R168K - 1.1	R168K - 1.2	M280I - 1.1	M280I - 1.2	I290M - 1.1	I290M - 1.2	T475M - 1.1	T475M - 1.2	S249L - 1.1	S249L - 1.2		TBP	WT - 1.1	WT - 1.2	Empty - 1.1	Empty - 1.2		1	Empty	22.78	24.7	25.2	21.69	25.785	26.415
A															Series 1	25.305	25.82	25.24	25.63	25.49	25.08	26.06	25.24	25.72	25.295	25.455	25.035	25.795	25.645	25.68	25.315				Series 1	27.21	26.91	26.935	26.655		1	WT	11.745	24.845	20.64	20.555	24.375	26.44
B			P113S	R164W	R168W	S249L	M280I	I290M	T475M	WT			Rosiglitazone		Series 2	25.81	25.71	25.635	25.875	25.805	25.475	25.65	25.41	25.75	25.545	25.45	25.49	25.63	25.49	25.365	25.275	24.755	25.335		Series 2	26.775	26.64	26.635	26.62		1	113	13.025	24.85	20.54	20.6	24.465	26.465
C			P113S	R164W	R168W	S249L	M280I	I290M	T475M	WT			0 µM		Series 3	25.27	25.465	25.7	25.675	25.615	25.44	25.9	25.36	25.14	25.54	25.635	25.51	25.54	25.6	25.275	25.585	25.65	25.33		Series 3	26.34	26.4	26.58	26.53		1	164	12.685	24.485	21.405	20.82	24.69	26.36
D			P113S	R164W	R168W	S249L	M280I	I290M	T475M	WT					Series 4	25.265		25.22		25.45		25.4		25.54		25.135		25.16		25.195		25.08			Series 4	27.02		26.98			1	168	12.83	24.965	20.63	20.755	24.44	26.63
E			P113S	R164W	R168W	S249L	M280I	I290M	T475M	WT			Rosiglitazone		Series 5	25.38		25.375		25.225		25.105		25.43		25.205		25.425		25.325		25.22			Series 5	27.115		27.3			1	280	13.095	25.25	20.925	20.715	24.395	26.955
F			P113S	R164W	R168W	S249L	M280I	I290M	T475M	WT			1 µM		PPARG sybr	WT - 1.1	WT - 1.2	Empty - 1.1	Empty - 1.2	P113S - 1.1	P113S - 1.2	R164W - 1.1	R164W - 1.2	R168K - 1.1	R168K - 1.2	M280I - 1.1	M280I - 1.2	I290M - 1.1	I290M - 1.2	T475M - 1.1	T475M - 1.2	S249L - 1.1	S249L - 1.2		FABP4	WT - 1.1	WT - 1.2	Empty - 1.1	Empty - 1.2		1	290	11.845	24.53	20.435	20.2	24.05	26.22
G			P113S	R164W	R168W	S249L	M280I	I290M	T475M	WT					Series 1	11.8	11.86	22.645	22.7	13.53	13.205	12.87	13.02	13.215	12.78	12.66	12.075	12.8	12.095	12.19	11.89				Series 1	25.07	24.675	28.67	28.64		1	475	12.185	24.85	20.435	20.575	24.49	26.865
H															Series 2	15.225	15.155	22.69	22.695	15.98	15.6	15.82	15.535	15.63	15.435	15.71	15.5	15.685	15.5	15.26	15.395	14.545	14.19		Series 2	23.31	23.1	26.04	25.88		2	Empty	23.34	25.355	25.52	21.955	26.13	26.86
															Series 3	13.955	14.25	22.845	22.07	14.77	14.535	14.125	13.93	14.24	14.165	16.49	16.32	14.625	14.43	14.185	13.905	14.61	14.24		Series 3	22.8	22.79	25.87	26.125		2	WT	11.56	24.95	20.72	20.465	24.35	26.605
	Firefly signal														Series 4	13.8		22.54		14.84		14.435		14.775		14.575		14.135		14.28		15.215			Series 4	24.105		26.025			2	113	12.94	24.76	20.735	20.65	24.62	26.465
	1	2	3	4	5	6	7	8	9	10	11	12			Series 5	14.08		23.075		15.075		13.895		14.88		14.905		19.51		15.28		15.84			Series 5	24.645		27.205			2	164	12.855	25.15	22.07	21.08	25.135	26.785
A																																			ACSL5	WT - 1.1	WT - 1.2	Empty - 1.1	Empty - 1.2		2	168	12.68	25.095	20.82	20.65	24.485	26.795
B			53994	22150	63212	23366	55977	58566	84294	17949																									Series 1	26.355	26.21	27.235	27.3		2	280	12.295	24.975	20.84	20.285	24.185	26.655
C			51085	24519	55373	17341	66178	63512	90082	17726																									Series 2	26.215	26.105	27.35	27.505		2	290	12.18	24.865	20.775	20.32	24.35	26.22
D			58956	23800	56068	19852	58148	60044	100618	18365																									Series 3	25.495	25.515	26.84	26.775		2	475	11.81	25.23	20.705	20.46	24.515	26.43
E			134891	50701	165932	48054	94306	107292	97063	23027																									Series 4	25.56		26.15			3	Empty	22.98	24.885	23.31	22.155	25.585	26.565
F			116582	47899	150706	45087	85135	94797	91445	25952																									Series 5	25.465		26.51			3	WT	14.955	24.985	20.215	20.775	23.925	26.63
G			105821	52498	111266	41402	93231	107919	86194	24593																									PLIN2	WT - 1.1	WT - 1.2	Empty - 1.1	Empty - 1.2		3	113	15.5	25.06	20.03	20.775	23.95	26.615
H																																			Series 1	22.785	22.57	23.695	23.64		3	164	15.28	24.87	20.6	21.175	23.98	26.41
																																			Series 2	22.99	22.915	23.84	23.96		3	168	14.935	25.03	19.9	20.655	23.45	26.545
	Renilla signal																																		Series 3	22.88	22.915	23.94	23.86		3	280	15.565	25.255	20.62	20.965	23.945	26.65
	1	2	3	4	5	6	7	8	9	10	11	12																							Series 4	22.155		22.74			3	290	15.32	25.015	20.705	21.005	23.99	26.6
A																																			Series 5	21.855		22.785			3	475	14.97	24.67	19.96	20.405	23.665	26.405
B			4784	5450	8240	641	2633	2466	3410	4605																															4	Empty	22.84	24.98	23.61	22.385	25.585	26.6
C			4944	5699	7890	533	2725	2691	3176	6277																															4	WT	15.035	25.07	20.925	20.8	23.925	26.535
D			4578	5456	8797	798	2385	2428	2834	7011																															4	113	15.625	24.83	20.085	20.795	23.775	26.515
E			4576	4379	12534	942	2191	2180	3308	1908																															4	164	15.5	24.935	20.605	21.085	23.93	26.465
F			4346	5015	12700	767	2215	2279	4000	2528																															4	168	15.085	25.105	19.89	20.725	23.605	26.62
G			5512	5090	11234	837	3031	2131	2759	2436																															4	280	15.385	24.7	20.42	20.675	23.655	26.58
H																																									4	290	15.275	24.93	20.44	20.975	23.865	26.455
																																									4	475	15.17	24.86	19.945	20.495	23.76	26.465
	RLU
	1	2	3	4	5	6	7	8	9	10	11	12
A
B			11.2864	4.06422	7.67136	36.4524	21.2598	23.7494	24.7196	3.89772
C			10.3327	4.30233	7.01812	32.5347	24.2855	23.6016	28.3634	2.82396
D			12.8781	4.36217	6.37354	24.8772	24.3807	24.7298	35.5039	2.61946
E			29.4779	11.5782	13.2386	51.0127	43.0424	49.2165	29.3419	12.0687
F			26.8251	9.55115	11.8666	58.7836	38.4357	41.5959	22.8612	10.2658
G			19.1983	10.3139	9.9044	49.4648	30.7592	50.6424	31.241	10.0956
H

## Sheet: SupFig13-14
CLUSTERdata_wt-PGC1_M280I-PGC1																	CLUSTERdata_wt-PGC1_M280I-PGC1
Protein	Start	End	Sequence	Modification	Fragment	MaxUptake	MHP	State	Exposure	File	z	RT	Inten	Center	Replicate		Protein	Start	End	Sequence	Modification	Fragment	MaxUptake	MHP	State	Exposure	File	z	RT	Inten	Center	Replicate
PPAR	240	250	RALAKHLYDSY			10.000000	1336.700800	PPAR	0.000000	SI5996MAB	2	5.324734	35892859.000000	669.207087	1		PPAR	240	250	RALAKHLYDSY			10.000000	1336.700800	PPAR	0.000000	SI5996MAB	2	5.324734	35892859.000000	669.207087	1
PPAR	240	250	RALAKHLYDSY			10.000000	1336.700800	PPAR	0.000000	SI6000MAB	2	5.333932	32741072.000000	669.208578	2		PPAR	240	250	RALAKHLYDSY			10.000000	1336.700800	PPAR	0.000000	SI6000MAB	2	5.333932	32741072.000000	669.208578	2
PPAR	240	250	RALAKHLYDSY			10.000000	1336.700800	PPAR	0.000000	SI6004MAB	2	5.332035	33060920.000000	669.182056	3		PPAR	240	250	RALAKHLYDSY			10.000000	1336.700800	PPAR	0.000000	SI6004MAB	2	5.332035	33060920.000000	669.182056	3
PPAR	240	250	RALAKHLYDSY			10.000000	1336.700800	PPAR	0.500000	SI5754MAB	2	5.374550	60596494.000000	669.441132	1		PPAR	240	250	RALAKHLYDSY			10.000000	1336.700800	PPAR	0.500000	SI5754MAB	2	5.374550	60596494.000000	669.441132	1
PPAR	240	250	RALAKHLYDSY			10.000000	1336.700800	PPAR	0.500000	SI5758MAB	2	5.376170	57823712.000000	669.445724	2		PPAR	240	250	RALAKHLYDSY			10.000000	1336.700800	PPAR	0.500000	SI5758MAB	2	5.376170	57823712.000000	669.445724	2
PPAR	240	250	RALAKHLYDSY			10.000000	1336.700800	PPAR	0.500000	SI5762MAB	2	5.378787	56754593.000000	669.429201	3		PPAR	240	250	RALAKHLYDSY			10.000000	1336.700800	PPAR	0.500000	SI5762MAB	2	5.378787	56754593.000000	669.429201	3
PPAR	240	250	RALAKHLYDSY			10.000000	1336.700800	PPAR	2.000000	SI5766MAB	2	5.371506	54442272.000000	669.579786	1		PPAR	240	250	RALAKHLYDSY			10.000000	1336.700800	PPAR	2.000000	SI5766MAB	2	5.371506	54442272.000000	669.579786	1
PPAR	240	250	RALAKHLYDSY			10.000000	1336.700800	PPAR	2.000000	SI5770MAB	2	5.348045	64282716.000000	669.573245	2		PPAR	240	250	RALAKHLYDSY			10.000000	1336.700800	PPAR	2.000000	SI5770MAB	2	5.348045	64282716.000000	669.573245	2
PPAR	240	250	RALAKHLYDSY			10.000000	1336.700800	PPAR	2.000000	SI5774MAB	2	5.372152	50921366.000000	669.618926	3		PPAR	240	250	RALAKHLYDSY			10.000000	1336.700800	PPAR	2.000000	SI5774MAB	2	5.372152	50921366.000000	669.618926	3
PPAR	240	250	RALAKHLYDSY			10.000000	1336.700800	PPAR	10.000000	SI5778MAB	2	5.371480	41236561.000000	669.803856	1		PPAR	240	250	RALAKHLYDSY			10.000000	1336.700800	PPAR	10.000000	SI5778MAB	2	5.371480	41236561.000000	669.803856	1
PPAR	240	250	RALAKHLYDSY			10.000000	1336.700800	PPAR	10.000000	SI5782MAB	2	5.364299	45181675.000000	669.719626	2		PPAR	240	250	RALAKHLYDSY			10.000000	1336.700800	PPAR	10.000000	SI5782MAB	2	5.364299	45181675.000000	669.719626	2
PPAR	240	250	RALAKHLYDSY			10.000000	1336.700800	PPAR	10.000000	SI5786MAB	2	5.372570	37846157.000000	669.724613	3		PPAR	240	250	RALAKHLYDSY			10.000000	1336.700800	PPAR	10.000000	SI5786MAB	2	5.372570	37846157.000000	669.724613	3
PPAR	240	250	RALAKHLYDSY			10.000000	1336.700800	PPAR	30.000002	SI5800MAB	2	5.373506	44622224.000000	669.822992	1		PPAR	240	250	RALAKHLYDSY			10.000000	1336.700800	PPAR	30.000002	SI5800MAB	2	5.373506	44622224.000000	669.822992	1
PPAR	240	250	RALAKHLYDSY			10.000000	1336.700800	PPAR	30.000002	SI5804MAB	2	5.373765	36338143.000000	669.838801	2		PPAR	240	250	RALAKHLYDSY			10.000000	1336.700800	PPAR	30.000002	SI5804MAB	2	5.373765	36338143.000000	669.838801	2
PPAR	240	250	RALAKHLYDSY			10.000000	1336.700800	PPAR	30.000002	SI5808MAB	2	5.378831	28102241.000000	669.822630	3		PPAR	240	250	RALAKHLYDSY			10.000000	1336.700800	PPAR	30.000002	SI5808MAB	2	5.378831	28102241.000000	669.822630	3
PPAR	240	250	RALAKHLYDSY			10.000000	1336.700800	PPAR	60.000004	SI5812MAB	2	5.385534	26956983.000000	669.962438	1		PPAR	240	250	RALAKHLYDSY			10.000000	1336.700800	PPAR	60.000004	SI5812MAB	2	5.385534	26956983.000000	669.962438	1
PPAR	240	250	RALAKHLYDSY			10.000000	1336.700800	PPAR	60.000004	SI5816MAB	2	5.384267	26744950.000000	669.967287	2		PPAR	240	250	RALAKHLYDSY			10.000000	1336.700800	PPAR	60.000004	SI5816MAB	2	5.384267	26744950.000000	669.967287	2
PPAR	240	250	RALAKHLYDSY			10.000000	1336.700800	PPAR	60.000004	SI5820MAB	2	5.378245	25060353.000000	670.039159	3		PPAR	240	250	RALAKHLYDSY			10.000000	1336.700800	PPAR	60.000004	SI5820MAB	2	5.378245	25060353.000000	670.039159	3
PPAR	240	250	RALAKHLYDSY			10.000000	1336.700800	PPAR_M280I	0.000000	SI6088MAB	2	5.349397	19530895.000000	669.203205	1		PPAR	240	250	RALAKHLYDSY			10.000000	1336.700800	PPART475M_peptide	0.000000	SI5984MAB	2	5.316981	41951803.000000	669.199120	1
PPAR	240	250	RALAKHLYDSY			10.000000	1336.700800	PPAR_M280I	0.000000	SI6092MAB	2	5.356556	14032375.000000	669.197661	2		PPAR	240	250	RALAKHLYDSY			10.000000	1336.700800	PPART475M_peptide	0.000000	SI5988MAB	2	5.329468	27886188.000000	669.210046	2
PPAR	240	250	RALAKHLYDSY			10.000000	1336.700800	PPAR_M280I	0.000000	SI6096MAB	2	5.352540	12494523.000000	669.187690	3		PPAR	240	250	RALAKHLYDSY			10.000000	1336.700800	PPART475M_peptide	0.000000	SI5992MAB	2	5.338493	24874522.000000	669.191879	3
PPAR	240	250	RALAKHLYDSY			10.000000	1336.700800	PPAR_M280I	0.500000	SI6025MAB	2	5.362747	26012754.000000	669.327970	1		PPAR	240	250	RALAKHLYDSY			10.000000	1336.700800	PPART475M_peptide	0.500000	SI5918MAB	2	5.362257	37900827.000000	669.474259	1
PPAR	240	250	RALAKHLYDSY			10.000000	1336.700800	PPAR_M280I	0.500000	SI6029MAB	2	5.384040	13214005.000000	669.597836	2		PPAR	240	250	RALAKHLYDSY			10.000000	1336.700800	PPART475M_peptide	0.500000	SI5922MAB	2	5.356156	38466878.000000	669.446076	2
PPAR	240	250	RALAKHLYDSY			10.000000	1336.700800	PPAR_M280I	0.500000	SI6033MAB	2	5.379683	16053324.000000	669.535372	3		PPAR	240	250	RALAKHLYDSY			10.000000	1336.700800	PPART475M_peptide	0.500000	SI5926MAB	2	5.328212	44746045.000000	669.437681	3
PPAR	240	250	RALAKHLYDSY			10.000000	1336.700800	PPAR_M280I	2.000000	SI6037MAB	2	5.374192	18083748.000000	669.615179	1		PPAR	240	250	RALAKHLYDSY			10.000000	1336.700800	PPART475M_peptide	2.000000	SI5930MAB	2	5.357205	39735875.000000	669.565529	1
PPAR	240	250	RALAKHLYDSY			10.000000	1336.700800	PPAR_M280I	2.000000	SI6041MAB	2	5.370627	20666945.000000	669.429372	2		PPAR	240	250	RALAKHLYDSY			10.000000	1336.700800	PPART475M_peptide	2.000000	SI5934MAB	2	5.342624	46256490.000000	669.557341	2
PPAR	240	250	RALAKHLYDSY			10.000000	1336.700800	PPAR_M280I	2.000000	SI6045MAB	2	5.363867	18176129.000000	669.445054	3		PPAR	240	250	RALAKHLYDSY			10.000000	1336.700800	PPART475M_peptide	2.000000	SI5938MAB	2	5.367307	32417935.000000	669.662597	3
PPAR	240	250	RALAKHLYDSY			10.000000	1336.700800	PPAR_M280I	10.000000	SI6049MAB	2	5.363688	16651419.000000	669.689426	1		PPAR	240	250	RALAKHLYDSY			10.000000	1336.700800	PPART475M_peptide	10.000000	SI5942MAB	2	5.348822	34729940.000000	669.731269	1
PPAR	240	250	RALAKHLYDSY			10.000000	1336.700800	PPAR_M280I	10.000000	SI6053MAB	2	5.364015	18846900.000000	669.670189	2		PPAR	240	250	RALAKHLYDSY			10.000000	1336.700800	PPART475M_peptide	10.000000	SI5946MAB	2	5.373782	29457668.000000	669.722573	2
PPAR	240	250	RALAKHLYDSY			10.000000	1336.700800	PPAR_M280I	10.000000	SI6057MAB	2	5.375928	15760922.000000	669.701882	3		PPAR	240	250	RALAKHLYDSY			10.000000	1336.700800	PPART475M_peptide	10.000000	SI5950MAB	2	5.371271	22286890.000000	669.924560	3
PPAR	240	250	RALAKHLYDSY			10.000000	1336.700800	PPAR_M280I	30.000002	SI6061MAB	2	5.368191	14998037.000000	669.764358	1		PPAR	240	250	RALAKHLYDSY			10.000000	1336.700800	PPART475M_peptide	30.000002	SI5954MAB	2	5.375891	21969494.000000	669.948327	1
PPAR	240	250	RALAKHLYDSY			10.000000	1336.700800	PPAR_M280I	30.000002	SI6065MAB	2	5.382233	11963353.000000	669.792778	2		PPAR	240	250	RALAKHLYDSY			10.000000	1336.700800	PPART475M_peptide	30.000002	SI5958MAB	2	5.371111	25467992.000000	669.868181	2
PPAR	240	250	RALAKHLYDSY			10.000000	1336.700800	PPAR_M280I	30.000002	SI6069MAB	2	5.392076	9856512.000000	669.818730	3		PPAR	240	250	RALAKHLYDSY			10.000000	1336.700800	PPART475M_peptide	30.000002	SI5962MAB	2	5.373294	26229800.000000	669.832781	3
PPAR	240	250	RALAKHLYDSY			10.000000	1336.700800	PPAR_M280I	60.000004	SI6076MAB	2	5.389451	12328530.000000	669.919291	1		PPAR	240	250	RALAKHLYDSY			10.000000	1336.700800	PPART475M_peptide	60.000004	SI5972MAB	2	5.341687	31589283.000000	669.899491	1
PPAR	240	250	RALAKHLYDSY			10.000000	1336.700800	PPAR_M280I	60.000004	SI6080MAB	2	5.392956	8967552.000000	670.029945	2		PPAR	240	250	RALAKHLYDSY			10.000000	1336.700800	PPART475M_peptide	60.000004	SI5976MAB	2	5.360089	20762258.000000	669.870949	2
PPAR	240	250	RALAKHLYDSY			10.000000	1336.700800	PPAR_M280I	60.000004	SI6084MAB	2	5.394057	6011392.000000	670.974675	3		PPAR	240	250	RALAKHLYDSY			10.000000	1336.700800	PPART475M_peptide	60.000004	SI5980MAB	2	5.365458	19988086.000000	669.731112	3
PPAR	242	249	LAKHLYDS			7.000000	946.499300	PPAR	0.000000	SI5996MAB	2	4.797587	2084424.000000	474.004064	1		PPAR	242	249	LAKHLYDS			7.000000	946.499300	PPAR	0.000000	SI5996MAB	2	4.797587	2084424.000000	474.004064	1
PPAR	242	249	LAKHLYDS			7.000000	946.499300	PPAR	0.000000	SI6000MAB	2	4.807030	1745867.000000	474.017276	2		PPAR	242	249	LAKHLYDS			7.000000	946.499300	PPAR	0.000000	SI6000MAB	2	4.807030	1745867.000000	474.017276	2
PPAR	242	249	LAKHLYDS			7.000000	946.499300	PPAR	0.000000	SI6004MAB	2	4.804068	1942113.000000	474.008006	3		PPAR	242	249	LAKHLYDS			7.000000	946.499300	PPAR	0.000000	SI6004MAB	2	4.804068	1942113.000000	474.008006	3
PPAR	242	249	LAKHLYDS			7.000000	946.499300	PPAR	0.500000	SI5754MAB	2	4.831912	2999611.000000	474.096461	1		PPAR	242	249	LAKHLYDS			7.000000	946.499300	PPAR	0.500000	SI5754MAB	2	4.831912	2999611.000000	474.096461	1
PPAR	242	249	LAKHLYDS			7.000000	946.499300	PPAR	0.500000	SI5758MAB	2	4.835366	3589061.000000	474.086332	2		PPAR	242	249	LAKHLYDS			7.000000	946.499300	PPAR	0.500000	SI5758MAB	2	4.835366	3589061.000000	474.086332	2
PPAR	242	249	LAKHLYDS			7.000000	946.499300	PPAR	0.500000	SI5762MAB	2	4.837889	3398108.000000	474.078502	3		PPAR	242	249	LAKHLYDS			7.000000	946.499300	PPAR	0.500000	SI5762MAB	2	4.837889	3398108.000000	474.078502	3
PPAR	242	249	LAKHLYDS			7.000000	946.499300	PPAR	2.000000	SI5766MAB	2	4.830751	3640672.000000	474.078652	1		PPAR	242	249	LAKHLYDS			7.000000	946.499300	PPAR	2.000000	SI5766MAB	2	4.830751	3640672.000000	474.078652	1
PPAR	242	249	LAKHLYDS			7.000000	946.499300	PPAR	2.000000	SI5770MAB	2	4.814885	3956485.000000	474.090721	2		PPAR	242	249	LAKHLYDS			7.000000	946.499300	PPAR	2.000000	SI5770MAB	2	4.814885	3956485.000000	474.090721	2
PPAR	242	249	LAKHLYDS			7.000000	946.499300	PPAR	2.000000	SI5774MAB	2	4.832014	2805656.000000	474.103077	3		PPAR	242	249	LAKHLYDS			7.000000	946.499300	PPAR	2.000000	SI5774MAB	2	4.832014	2805656.000000	474.103077	3
PPAR	242	249	LAKHLYDS			7.000000	946.499300	PPAR	10.000000	SI5778MAB	2	4.828333	2383189.000000	474.185505	1		PPAR	242	249	LAKHLYDS			7.000000	946.499300	PPAR	10.000000	SI5778MAB	2	4.828333	2383189.000000	474.185505	1
PPAR	242	249	LAKHLYDS			7.000000	946.499300	PPAR	10.000000	SI5782MAB	2	4.824704	2562262.000000	474.143890	2		PPAR	242	249	LAKHLYDS			7.000000	946.499300	PPAR	10.000000	SI5782MAB	2	4.824704	2562262.000000	474.143890	2
PPAR	242	249	LAKHLYDS			7.000000	946.499300	PPAR	10.000000	SI5786MAB	2	4.829632	2142113.000000	474.141572	3		PPAR	242	249	LAKHLYDS			7.000000	946.499300	PPAR	10.000000	SI5786MAB	2	4.829632	2142113.000000	474.141572	3
PPAR	242	249	LAKHLYDS			7.000000	946.499300	PPAR	30.000002	SI5800MAB	2	4.833069	2826436.000000	474.157607	1		PPAR	242	249	LAKHLYDS			7.000000	946.499300	PPAR	30.000002	SI5800MAB	2	4.833069	2826436.000000	474.157607	1
PPAR	242	249	LAKHLYDS			7.000000	946.499300	PPAR	30.000002	SI5804MAB	2	4.829452	2199712.000000	474.169401	2		PPAR	242	249	LAKHLYDS			7.000000	946.499300	PPAR	30.000002	SI5804MAB	2	4.829452	2199712.000000	474.169401	2
PPAR	242	249	LAKHLYDS			7.000000	946.499300	PPAR	30.000002	SI5808MAB	2	4.832917	1739319.000000	474.167750	3		PPAR	242	249	LAKHLYDS			7.000000	946.499300	PPAR	30.000002	SI5808MAB	2	4.832917	1739319.000000	474.167750	3
PPAR	242	249	LAKHLYDS			7.000000	946.499300	PPAR	60.000004	SI5812MAB	2	4.840235	1664176.000000	474.251495	1		PPAR	242	249	LAKHLYDS			7.000000	946.499300	PPAR	60.000004	SI5812MAB	2	4.840235	1664176.000000	474.251495	1
PPAR	242	249	LAKHLYDS			7.000000	946.499300	PPAR	60.000004	SI5816MAB	2	4.838643	1590652.000000	474.263927	2		PPAR	242	249	LAKHLYDS			7.000000	946.499300	PPAR	60.000004	SI5816MAB	2	4.838643	1590652.000000	474.263927	2
PPAR	242	249	LAKHLYDS			7.000000	946.499300	PPAR	60.000004	SI5820MAB	2	4.833003	1488586.000000	474.306998	3		PPAR	242	249	LAKHLYDS			7.000000	946.499300	PPAR	60.000004	SI5820MAB	2	4.833003	1488586.000000	474.306998	3
PPAR	242	249	LAKHLYDS			7.000000	946.499300	PPAR_M280I	0.000000	SI6088MAB	2	4.819244	961597.000000	474.010681	1		PPAR	242	249	LAKHLYDS			7.000000	946.499300	PPART475M_peptide	0.000000	SI5984MAB	2	4.795810	2453975.000000	474.001996	1
PPAR	242	249	LAKHLYDS			7.000000	946.499300	PPAR_M280I	0.000000	SI6092MAB	2	4.822986	653623.000000	474.018324	2		PPAR	242	249	LAKHLYDS			7.000000	946.499300	PPART475M_peptide	0.000000	SI5988MAB	2	4.802371	1546644.000000	474.017767	2
PPAR	242	249	LAKHLYDS			7.000000	946.499300	PPAR_M280I	0.000000	SI6096MAB	2	4.821830	609233.000000	474.011052	3		PPAR	242	249	LAKHLYDS			7.000000	946.499300	PPART475M_peptide	0.000000	SI5992MAB	2	4.808661	1331863.000000	474.006510	3
PPAR	242	249	LAKHLYDS			7.000000	946.499300	PPAR_M280I	0.500000	SI6025MAB	2	4.842557	1288537.000000	474.063755	1		PPAR	242	249	LAKHLYDS			7.000000	946.499300	PPART475M_peptide	0.500000	SI5918MAB	2	4.822379	2573134.000000	474.082567	1
PPAR	242	249	LAKHLYDS			7.000000	946.499300	PPAR_M280I	0.500000	SI6029MAB	2	4.842635	622771.000000	474.236853	2		PPAR	242	249	LAKHLYDS			7.000000	946.499300	PPART475M_peptide	0.500000	SI5922MAB	2	4.820333	2357335.000000	474.130895	2
PPAR	242	249	LAKHLYDS			7.000000	946.499300	PPAR_M280I	0.500000	SI6033MAB	2	4.844270	774806.000000	474.194924	3		PPAR	242	249	LAKHLYDS			7.000000	946.499300	PPART475M_peptide	0.500000	SI5926MAB	2	4.796941	3192145.000000	474.085810	3
PPAR	242	249	LAKHLYDS			7.000000	946.499300	PPAR_M280I	2.000000	SI6037MAB	2	4.839555	938808.000000	474.200021	1		PPAR	242	249	LAKHLYDS			7.000000	946.499300	PPART475M_peptide	2.000000	SI5930MAB	2	4.818930	2580794.000000	474.082671	1
PPAR	242	249	LAKHLYDS			7.000000	946.499300	PPAR_M280I	2.000000	SI6041MAB	2	4.834594	1060935.000000	474.100604	2		PPAR	242	249	LAKHLYDS			7.000000	946.499300	PPART475M_peptide	2.000000	SI5934MAB	2	4.812774	3039233.000000	474.109451	2
PPAR	242	249	LAKHLYDS			7.000000	946.499300	PPAR_M280I	2.000000	SI6045MAB	2	4.828477	942941.000000	474.111216	3		PPAR	242	249	LAKHLYDS			7.000000	946.499300	PPART475M_peptide	2.000000	SI5938MAB	2	4.831838	2048359.000000	474.107571	3
PPAR	242	249	LAKHLYDS			7.000000	946.499300	PPAR_M280I	10.000000	SI6049MAB	2	4.828980	767756.000000	474.186167	1		PPAR	242	249	LAKHLYDS			7.000000	946.499300	PPART475M_peptide	10.000000	SI5942MAB	2	4.815854	2021399.000000	474.147003	1
PPAR	242	249	LAKHLYDS			7.000000	946.499300	PPAR_M280I	10.000000	SI6053MAB	2	4.830568	932630.000000	474.168452	2		PPAR	242	249	LAKHLYDS			7.000000	946.499300	PPART475M_peptide	10.000000	SI5946MAB	2	4.837114	1751617.000000	474.157948	2
PPAR	242	249	LAKHLYDS			7.000000	946.499300	PPAR_M280I	10.000000	SI6057MAB	2	4.838841	707619.000000	474.157055	3		PPAR	242	249	LAKHLYDS			7.000000	946.499300	PPART475M_peptide	10.000000	SI5950MAB	2	4.833176	1301966.000000	474.224648	3
PPAR	242	249	LAKHLYDS			7.000000	946.499300	PPAR_M280I	30.000002	SI6061MAB	2	4.833408	677069.000000	474.180273	1		PPAR	242	249	LAKHLYDS			7.000000	946.499300	PPART475M_peptide	30.000002	SI5954MAB	2	4.840856	1362405.000000	474.268029	1
PPAR	242	249	LAKHLYDS			7.000000	946.499300	PPAR_M280I	30.000002	SI6065MAB	2	4.841832	531404.000000	474.201322	2		PPAR	242	249	LAKHLYDS			7.000000	946.499300	PPART475M_peptide	30.000002	SI5958MAB	2	4.837377	1608441.000000	474.222562	2
PPAR	242	249	LAKHLYDS			7.000000	946.499300	PPAR_M280I	30.000002	SI6069MAB	2	4.845827	434704.000000	474.242338	3		PPAR	242	249	LAKHLYDS			7.000000	946.499300	PPART475M_peptide	30.000002	SI5962MAB	2	4.838800	1697802.000000	474.175947	3
PPAR	242	249	LAKHLYDS			7.000000	946.499300	PPAR_M280I	60.000004	SI6076MAB	2	4.844704	606588.000000	474.265128	1		PPAR	242	249	LAKHLYDS			7.000000	946.499300	PPART475M_peptide	60.000004	SI5972MAB	2	4.809031	1844053.000000	474.217263	1
PPAR	242	249	LAKHLYDS			7.000000	946.499300	PPAR_M280I	60.000004	SI6080MAB	2	4.847606	420342.000000	474.352893	2		PPAR	242	249	LAKHLYDS			7.000000	946.499300	PPART475M_peptide	60.000004	SI5976MAB	2	4.821804	1274334.000000	474.204134	2
PPAR	242	249	LAKHLYDS			7.000000	946.499300	PPAR_M280I	60.000004	SI6084MAB	2	4.847981	235505.000000	474.897116	3		PPAR	242	249	LAKHLYDS			7.000000	946.499300	PPART475M_peptide	60.000004	SI5980MAB	2	4.826178	1254167.000000	474.159534	3
PPAR	250	265	YIKSFPLTKAKARAIL			14.000000	1820.115700	PPAR	0.000000	SI5996MAB	4	5.849231	25034873.000000	456.044579	1		PPAR	250	265	YIKSFPLTKAKARAIL			14.000000	1820.115700	PPAR	0.000000	SI5996MAB	4	5.849231	25034873.000000	456.044579	1
PPAR	250	265	YIKSFPLTKAKARAIL			14.000000	1820.115700	PPAR	0.000000	SI6000MAB	4	5.860469	21905219.000000	456.041177	2		PPAR	250	265	YIKSFPLTKAKARAIL			14.000000	1820.115700	PPAR	0.000000	SI6000MAB	4	5.860469	21905219.000000	456.041177	2
PPAR	250	265	YIKSFPLTKAKARAIL			14.000000	1820.115700	PPAR	0.000000	SI6004MAB	4	5.859093	21360162.000000	456.049273	3		PPAR	250	265	YIKSFPLTKAKARAIL			14.000000	1820.115700	PPAR	0.000000	SI6004MAB	4	5.859093	21360162.000000	456.049273	3
PPAR	250	265	YIKSFPLTKAKARAIL			14.000000	1820.115700	PPAR	0.500000	SI5754MAB	4	5.891993	30080206.000000	456.947026	1		PPAR	250	265	YIKSFPLTKAKARAIL			14.000000	1820.115700	PPAR	0.500000	SI5754MAB	4	5.891993	30080206.000000	456.947026	1
PPAR	250	265	YIKSFPLTKAKARAIL			14.000000	1820.115700	PPAR	0.500000	SI5758MAB	4	5.897655	32857555.000000	456.972295	2		PPAR	250	265	YIKSFPLTKAKARAIL			14.000000	1820.115700	PPAR	0.500000	SI5758MAB	4	5.897655	32857555.000000	456.972295	2
PPAR	250	265	YIKSFPLTKAKARAIL			14.000000	1820.115700	PPAR	0.500000	SI5762MAB	4	5.901872	31590622.000000	456.943426	3		PPAR	250	265	YIKSFPLTKAKARAIL			14.000000	1820.115700	PPAR	0.500000	SI5762MAB	4	5.901872	31590622.000000	456.943426	3
PPAR	250	265	YIKSFPLTKAKARAIL			14.000000	1820.115700	PPAR	2.000000	SI5766MAB	4	5.884174	36304233.000000	457.314509	1		PPAR	250	265	YIKSFPLTKAKARAIL			14.000000	1820.115700	PPAR	2.000000	SI5766MAB	4	5.884174	36304233.000000	457.314509	1
PPAR	250	265	YIKSFPLTKAKARAIL			14.000000	1820.115700	PPAR	2.000000	SI5770MAB	4	5.857893	39768373.000000	457.312862	2		PPAR	250	265	YIKSFPLTKAKARAIL			14.000000	1820.115700	PPAR	2.000000	SI5770MAB	4	5.857893	39768373.000000	457.312862	2
PPAR	250	265	YIKSFPLTKAKARAIL			14.000000	1820.115700	PPAR	2.000000	SI5774MAB	4	5.888997	27049438.000000	457.343544	3		PPAR	250	265	YIKSFPLTKAKARAIL			14.000000	1820.115700	PPAR	2.000000	SI5774MAB	4	5.888997	27049438.000000	457.343544	3
PPAR	250	265	YIKSFPLTKAKARAIL			14.000000	1820.115700	PPAR	10.000000	SI5778MAB	4	5.881649	22104159.000000	457.855452	1		PPAR	250	265	YIKSFPLTKAKARAIL			14.000000	1820.115700	PPAR	10.000000	SI5778MAB	4	5.881649	22104159.000000	457.855452	1
PPAR	250	265	YIKSFPLTKAKARAIL			14.000000	1820.115700	PPAR	10.000000	SI5782MAB	4	5.872882	24591027.000000	457.883161	2		PPAR	250	265	YIKSFPLTKAKARAIL			14.000000	1820.115700	PPAR	10.000000	SI5782MAB	4	5.872882	24591027.000000	457.883161	2
PPAR	250	265	YIKSFPLTKAKARAIL			14.000000	1820.115700	PPAR	10.000000	SI5786MAB	4	5.881823	21939534.000000	457.875860	3		PPAR	250	265	YIKSFPLTKAKARAIL			14.000000	1820.115700	PPAR	10.000000	SI5786MAB	4	5.881823	21939534.000000	457.875860	3
PPAR	250	265	YIKSFPLTKAKARAIL			14.000000	1820.115700	PPAR	30.000002	SI5800MAB	4	5.886052	31890475.000000	457.970094	1		PPAR	250	265	YIKSFPLTKAKARAIL			14.000000	1820.115700	PPAR	30.000002	SI5800MAB	4	5.886052	31890475.000000	457.970094	1
PPAR	250	265	YIKSFPLTKAKARAIL			14.000000	1820.115700	PPAR	30.000002	SI5804MAB	4	5.884114	25314889.000000	457.953147	2		PPAR	250	265	YIKSFPLTKAKARAIL			14.000000	1820.115700	PPAR	30.000002	SI5804MAB	4	5.884114	25314889.000000	457.953147	2
PPAR	250	265	YIKSFPLTKAKARAIL			14.000000	1820.115700	PPAR	30.000002	SI5808MAB	4	5.887673	19574175.000000	457.938901	3		PPAR	250	265	YIKSFPLTKAKARAIL			14.000000	1820.115700	PPAR	30.000002	SI5808MAB	4	5.887673	19574175.000000	457.938901	3
PPAR	250	265	YIKSFPLTKAKARAIL			14.000000	1820.115700	PPAR	60.000004	SI5812MAB	4	5.900908	19428004.000000	457.970544	1		PPAR	250	265	YIKSFPLTKAKARAIL			14.000000	1820.115700	PPAR	60.000004	SI5812MAB	4	5.900908	19428004.000000	457.970544	1
PPAR	250	265	YIKSFPLTKAKARAIL			14.000000	1820.115700	PPAR	60.000004	SI5816MAB	4	5.894338	18618891.000000	457.982277	2		PPAR	250	265	YIKSFPLTKAKARAIL			14.000000	1820.115700	PPAR	60.000004	SI5816MAB	4	5.894338	18618891.000000	457.982277	2
PPAR	250	265	YIKSFPLTKAKARAIL			14.000000	1820.115700	PPAR	60.000004	SI5820MAB	4	5.890409	17213670.000000	458.018157	3		PPAR	250	265	YIKSFPLTKAKARAIL			14.000000	1820.115700	PPAR	60.000004	SI5820MAB	4	5.890409	17213670.000000	458.018157	3
PPAR	250	265	YIKSFPLTKAKARAIL			14.000000	1820.115700	PPAR_M280I	0.000000	SI6088MAB	4	5.872699	12949234.000000	456.039652	1		PPAR	250	265	YIKSFPLTKAKARAIL			14.000000	1820.115700	PPART475M_peptide	0.000000	SI5984MAB	4	5.842980	30170532.000000	456.042591	1
PPAR	250	265	YIKSFPLTKAKARAIL			14.000000	1820.115700	PPAR_M280I	0.000000	SI6092MAB	4	5.878925	8741955.000000	456.042687	2		PPAR	250	265	YIKSFPLTKAKARAIL			14.000000	1820.115700	PPART475M_peptide	0.000000	SI5988MAB	4	5.853991	15728671.000000	456.045504	2
PPAR	250	265	YIKSFPLTKAKARAIL			14.000000	1820.115700	PPAR_M280I	0.000000	SI6096MAB	4	5.873611	7075722.000000	456.053164	3		PPAR	250	265	YIKSFPLTKAKARAIL			14.000000	1820.115700	PPART475M_peptide	0.000000	SI5992MAB	4	5.864377	11546621.000000	456.060968	3
PPAR	250	265	YIKSFPLTKAKARAIL			14.000000	1820.115700	PPAR_M280I	0.500000	SI6025MAB	4	5.903962	13988801.000000	456.615077	1		PPAR	250	265	YIKSFPLTKAKARAIL			14.000000	1820.115700	PPART475M_peptide	0.500000	SI5918MAB	4	5.903136	27245327.000000	456.978456	1
PPAR	250	265	YIKSFPLTKAKARAIL			14.000000	1820.115700	PPAR_M280I	0.500000	SI6029MAB	4	5.905569	6365418.000000	457.013049	2		PPAR	250	265	YIKSFPLTKAKARAIL			14.000000	1820.115700	PPART475M_peptide	0.500000	SI5922MAB	4	5.895915	25553995.000000	456.961416	2
PPAR	250	265	YIKSFPLTKAKARAIL			14.000000	1820.115700	PPAR_M280I	0.500000	SI6033MAB	4	5.901162	8202004.000000	456.923387	3		PPAR	250	265	YIKSFPLTKAKARAIL			14.000000	1820.115700	PPART475M_peptide	0.500000	SI5926MAB	4	5.856801	32357033.000000	456.954309	3
PPAR	250	265	YIKSFPLTKAKARAIL			14.000000	1820.115700	PPAR_M280I	2.000000	SI6037MAB	4	5.893347	9791323.000000	457.155935	1		PPAR	250	265	YIKSFPLTKAKARAIL			14.000000	1820.115700	PPART475M_peptide	2.000000	SI5930MAB	4	5.885263	26554816.000000	457.245271	1
PPAR	250	265	YIKSFPLTKAKARAIL			14.000000	1820.115700	PPAR_M280I	2.000000	SI6041MAB	4	5.888808	12166814.000000	457.035359	2		PPAR	250	265	YIKSFPLTKAKARAIL			14.000000	1820.115700	PPART475M_peptide	2.000000	SI5934MAB	4	5.865910	30796347.000000	457.251624	2
PPAR	250	265	YIKSFPLTKAKARAIL			14.000000	1820.115700	PPAR_M280I	2.000000	SI6045MAB	4	5.879850	10912383.000000	457.078518	3		PPAR	250	265	YIKSFPLTKAKARAIL			14.000000	1820.115700	PPART475M_peptide	2.000000	SI5938MAB	4	5.893486	21673998.000000	457.308591	3
PPAR	250	265	YIKSFPLTKAKARAIL			14.000000	1820.115700	PPAR_M280I	10.000000	SI6049MAB	4	5.877680	9617018.000000	457.456229	1		PPAR	250	265	YIKSFPLTKAKARAIL			14.000000	1820.115700	PPART475M_peptide	10.000000	SI5942MAB	4	5.866248	19418735.000000	457.783481	1
PPAR	250	265	YIKSFPLTKAKARAIL			14.000000	1820.115700	PPAR_M280I	10.000000	SI6053MAB	4	5.874656	10754584.000000	457.433805	2		PPAR	250	265	YIKSFPLTKAKARAIL			14.000000	1820.115700	PPART475M_peptide	10.000000	SI5946MAB	4	5.894289	16533627.000000	457.793989	2
PPAR	250	265	YIKSFPLTKAKARAIL			14.000000	1820.115700	PPAR_M280I	10.000000	SI6057MAB	4	5.889131	9014133.000000	457.498586	3		PPAR	250	265	YIKSFPLTKAKARAIL			14.000000	1820.115700	PPART475M_peptide	10.000000	SI5950MAB	4	5.889600	12111824.000000	457.792063	3
PPAR	250	265	YIKSFPLTKAKARAIL			14.000000	1820.115700	PPAR_M280I	30.000002	SI6061MAB	4	5.881993	8511363.000000	457.760866	1		PPAR	250	265	YIKSFPLTKAKARAIL			14.000000	1820.115700	PPART475M_peptide	30.000002	SI5954MAB	4	5.893397	13786566.000000	457.926292	1
PPAR	250	265	YIKSFPLTKAKARAIL			14.000000	1820.115700	PPAR_M280I	30.000002	SI6065MAB	4	5.900151	6579173.000000	457.765628	2		PPAR	250	265	YIKSFPLTKAKARAIL			14.000000	1820.115700	PPART475M_peptide	30.000002	SI5958MAB	4	5.891185	16598520.000000	457.908139	2
PPAR	250	265	YIKSFPLTKAKARAIL			14.000000	1820.115700	PPAR_M280I	30.000002	SI6069MAB	4	5.904672	5187020.000000	457.775053	3		PPAR	250	265	YIKSFPLTKAKARAIL			14.000000	1820.115700	PPART475M_peptide	30.000002	SI5962MAB	4	5.891546	18969853.000000	457.867601	3
PPAR	250	265	YIKSFPLTKAKARAIL			14.000000	1820.115700	PPAR_M280I	60.000004	SI6076MAB	4	5.909957	7135620.000000	457.843393	1		PPAR	250	265	YIKSFPLTKAKARAIL			14.000000	1820.115700	PPART475M_peptide	60.000004	SI5972MAB	4	5.855032	18664778.000000	457.933308	1
PPAR	250	265	YIKSFPLTKAKARAIL			14.000000	1820.115700	PPAR_M280I	60.000004	SI6080MAB	4	5.912577	5116634.000000	457.885598	2		PPAR	250	265	YIKSFPLTKAKARAIL			14.000000	1820.115700	PPART475M_peptide	60.000004	SI5976MAB	4	5.885015	12468667.000000	457.858283	2
PPAR	250	265	YIKSFPLTKAKARAIL			14.000000	1820.115700	PPAR_M280I	60.000004	SI6084MAB	4	5.917602	2631273.000000	458.045885	3		PPAR	250	265	YIKSFPLTKAKARAIL			14.000000	1820.115700	PPART475M_peptide	60.000004	SI5980MAB	4	5.892166	12660775.000000	457.748424	3
PPAR	251	265	IKSFPLTKAKARAIL			13.000000	1657.052300	PPAR	0.000000	SI5996MAB	2	5.641161	30623108.000000	829.466888	1		PPAR	251	265	IKSFPLTKAKARAIL			13.000000	1657.052300	PPAR	0.000000	SI5996MAB	2	5.641161	30623108.000000	829.466888	1
PPAR	251	265	IKSFPLTKAKARAIL			13.000000	1657.052300	PPAR	0.000000	SI6000MAB	2	5.646228	27880164.000000	829.460794	2		PPAR	251	265	IKSFPLTKAKARAIL			13.000000	1657.052300	PPAR	0.000000	SI6000MAB	2	5.646228	27880164.000000	829.460794	2
PPAR	251	265	IKSFPLTKAKARAIL			13.000000	1657.052300	PPAR	0.000000	SI6004MAB	2	5.643050	26195064.000000	829.478949	3		PPAR	251	265	IKSFPLTKAKARAIL			13.000000	1657.052300	PPAR	0.000000	SI6004MAB	2	5.643050	26195064.000000	829.478949	3
PPAR	251	265	IKSFPLTKAKARAIL			13.000000	1657.052300	PPAR	0.500000	SI5754MAB	2	5.675522	52969236.000000	831.334175	1		PPAR	251	265	IKSFPLTKAKARAIL			13.000000	1657.052300	PPAR	0.500000	SI5754MAB	2	5.675522	52969236.000000	831.334175	1
PPAR	251	265	IKSFPLTKAKARAIL			13.000000	1657.052300	PPAR	0.500000	SI5758MAB	2	5.675998	51928926.000000	831.323327	2		PPAR	251	265	IKSFPLTKAKARAIL			13.000000	1657.052300	PPAR	0.500000	SI5758MAB	2	5.675998	51928926.000000	831.323327	2
PPAR	251	265	IKSFPLTKAKARAIL			13.000000	1657.052300	PPAR	0.500000	SI5762MAB	2	5.682209	49797931.000000	831.281700	3		PPAR	251	265	IKSFPLTKAKARAIL			13.000000	1657.052300	PPAR	0.500000	SI5762MAB	2	5.682209	49797931.000000	831.281700	3
PPAR	251	265	IKSFPLTKAKARAIL			13.000000	1657.052300	PPAR	2.000000	SI5766MAB	2	5.670495	45410233.000000	832.111022	1		PPAR	251	265	IKSFPLTKAKARAIL			13.000000	1657.052300	PPAR	2.000000	SI5766MAB	2	5.670495	45410233.000000	832.111022	1
PPAR	251	265	IKSFPLTKAKARAIL			13.000000	1657.052300	PPAR	2.000000	SI5770MAB	2	5.641482	48767197.000000	832.110840	2		PPAR	251	265	IKSFPLTKAKARAIL			13.000000	1657.052300	PPAR	2.000000	SI5770MAB	2	5.641482	48767197.000000	832.110840	2
PPAR	251	265	IKSFPLTKAKARAIL			13.000000	1657.052300	PPAR	2.000000	SI5774MAB	2	5.671483	44061230.000000	832.152683	3		PPAR	251	265	IKSFPLTKAKARAIL			13.000000	1657.052300	PPAR	2.000000	SI5774MAB	2	5.671483	44061230.000000	832.152683	3
PPAR	251	265	IKSFPLTKAKARAIL			13.000000	1657.052300	PPAR	10.000000	SI5778MAB	2	5.670043	35855352.000000	833.098737	1		PPAR	251	265	IKSFPLTKAKARAIL			13.000000	1657.052300	PPAR	10.000000	SI5778MAB	2	5.670043	35855352.000000	833.098737	1
PPAR	251	265	IKSFPLTKAKARAIL			13.000000	1657.052300	PPAR	10.000000	SI5782MAB	2	5.661757	37818836.000000	833.149574	2		PPAR	251	265	IKSFPLTKAKARAIL			13.000000	1657.052300	PPAR	10.000000	SI5782MAB	2	5.661757	37818836.000000	833.149574	2
PPAR	251	265	IKSFPLTKAKARAIL			13.000000	1657.052300	PPAR	10.000000	SI5786MAB	2	5.671182	34598941.000000	833.170185	3		PPAR	251	265	IKSFPLTKAKARAIL			13.000000	1657.052300	PPAR	10.000000	SI5786MAB	2	5.671182	34598941.000000	833.170185	3
PPAR	251	265	IKSFPLTKAKARAIL			13.000000	1657.052300	PPAR	30.000002	SI5800MAB	2	5.670974	39034441.000000	833.406484	1		PPAR	251	265	IKSFPLTKAKARAIL			13.000000	1657.052300	PPAR	30.000002	SI5800MAB	2	5.670974	39034441.000000	833.406484	1
PPAR	251	265	IKSFPLTKAKARAIL			13.000000	1657.052300	PPAR	30.000002	SI5804MAB	2	5.672062	33588620.000000	833.392274	2		PPAR	251	265	IKSFPLTKAKARAIL			13.000000	1657.052300	PPAR	30.000002	SI5804MAB	2	5.672062	33588620.000000	833.392274	2
PPAR	251	265	IKSFPLTKAKARAIL			13.000000	1657.052300	PPAR	30.000002	SI5808MAB	2	5.680134	26142449.000000	833.353587	3		PPAR	251	265	IKSFPLTKAKARAIL			13.000000	1657.052300	PPAR	30.000002	SI5808MAB	2	5.680134	26142449.000000	833.353587	3
PPAR	251	265	IKSFPLTKAKARAIL			13.000000	1657.052300	PPAR	60.000004	SI5812MAB	2	5.685256	25135075.000000	833.449506	1		PPAR	251	265	IKSFPLTKAKARAIL			13.000000	1657.052300	PPAR	60.000004	SI5812MAB	2	5.685256	25135075.000000	833.449506	1
PPAR	251	265	IKSFPLTKAKARAIL			13.000000	1657.052300	PPAR	60.000004	SI5816MAB	2	5.690265	23889577.000000	833.492016	2		PPAR	251	265	IKSFPLTKAKARAIL			13.000000	1657.052300	PPAR	60.000004	SI5816MAB	2	5.690265	23889577.000000	833.492016	2
PPAR	251	265	IKSFPLTKAKARAIL			13.000000	1657.052300	PPAR	60.000004	SI5820MAB	2	5.680770	22652661.000000	833.528451	3		PPAR	251	265	IKSFPLTKAKARAIL			13.000000	1657.052300	PPAR	60.000004	SI5820MAB	2	5.680770	22652661.000000	833.528451	3
PPAR	251	265	IKSFPLTKAKARAIL			13.000000	1657.052300	PPAR_M280I	0.000000	SI6088MAB	2	5.671220	16485632.000000	829.455331	1		PPAR	251	265	IKSFPLTKAKARAIL			13.000000	1657.052300	PPART475M_peptide	0.000000	SI5984MAB	2	5.633327	30534356.000000	829.481094	1
PPAR	251	265	IKSFPLTKAKARAIL			13.000000	1657.052300	PPAR_M280I	0.000000	SI6092MAB	2	5.678440	12009339.000000	829.456132	2		PPAR	251	265	IKSFPLTKAKARAIL			13.000000	1657.052300	PPART475M_peptide	0.000000	SI5988MAB	2	5.647631	19776546.000000	829.466260	2
PPAR	251	265	IKSFPLTKAKARAIL			13.000000	1657.052300	PPAR_M280I	0.000000	SI6096MAB	2	5.674873	9377964.000000	829.473718	3		PPAR	251	265	IKSFPLTKAKARAIL			13.000000	1657.052300	PPART475M_peptide	0.000000	SI5992MAB	2	5.659898	16579292.000000	829.471179	3
PPAR	251	265	IKSFPLTKAKARAIL			13.000000	1657.052300	PPAR_M280I	0.500000	SI6025MAB	2	5.669700	22361596.000000	830.614197	1		PPAR	251	265	IKSFPLTKAKARAIL			13.000000	1657.052300	PPART475M_peptide	0.500000	SI5918MAB	2	5.689751	33425815.000000	831.432920	1
PPAR	251	265	IKSFPLTKAKARAIL			13.000000	1657.052300	PPAR_M280I	0.500000	SI6029MAB	2	5.703292	11688549.000000	831.305466	2		PPAR	251	265	IKSFPLTKAKARAIL			13.000000	1657.052300	PPART475M_peptide	0.500000	SI5922MAB	2	5.683596	35835454.000000	831.336906	2
PPAR	251	265	IKSFPLTKAKARAIL			13.000000	1657.052300	PPAR_M280I	0.500000	SI6033MAB	2	5.697489	14639188.000000	831.085530	3		PPAR	251	265	IKSFPLTKAKARAIL			13.000000	1657.052300	PPART475M_peptide	0.500000	SI5926MAB	2	5.649299	35080675.000000	831.312088	3
PPAR	251	265	IKSFPLTKAKARAIL			13.000000	1657.052300	PPAR_M280I	2.000000	SI6037MAB	2	5.687644	16094012.000000	831.536873	1		PPAR	251	265	IKSFPLTKAKARAIL			13.000000	1657.052300	PPART475M_peptide	2.000000	SI5930MAB	2	5.675122	34770996.000000	831.975749	1
PPAR	251	265	IKSFPLTKAKARAIL			13.000000	1657.052300	PPAR_M280I	2.000000	SI6041MAB	2	5.682863	19116979.000000	831.410077	2		PPAR	251	265	IKSFPLTKAKARAIL			13.000000	1657.052300	PPART475M_peptide	2.000000	SI5934MAB	2	5.655731	36342808.000000	831.925404	2
PPAR	251	265	IKSFPLTKAKARAIL			13.000000	1657.052300	PPAR_M280I	2.000000	SI6045MAB	2	5.675115	16921815.000000	831.496682	3		PPAR	251	265	IKSFPLTKAKARAIL			13.000000	1657.052300	PPART475M_peptide	2.000000	SI5938MAB	2	5.683350	29377661.000000	832.080184	3
PPAR	251	265	IKSFPLTKAKARAIL			13.000000	1657.052300	PPAR_M280I	10.000000	SI6049MAB	2	5.674626	16968774.000000	832.266366	1		PPAR	251	265	IKSFPLTKAKARAIL			13.000000	1657.052300	PPART475M_peptide	10.000000	SI5942MAB	2	5.658404	30198885.000000	833.015404	1
PPAR	251	265	IKSFPLTKAKARAIL			13.000000	1657.052300	PPAR_M280I	10.000000	SI6053MAB	2	5.672675	16179210.000000	832.220400	2		PPAR	251	265	IKSFPLTKAKARAIL			13.000000	1657.052300	PPART475M_peptide	10.000000	SI5946MAB	2	5.686117	28548359.000000	832.983361	2
PPAR	251	265	IKSFPLTKAKARAIL			13.000000	1657.052300	PPAR_M280I	10.000000	SI6057MAB	2	5.686694	15753715.000000	832.336213	3		PPAR	251	265	IKSFPLTKAKARAIL			13.000000	1657.052300	PPART475M_peptide	10.000000	SI5950MAB	2	5.686501	21129532.000000	833.019238	3
PPAR	251	265	IKSFPLTKAKARAIL			13.000000	1657.052300	PPAR_M280I	30.000002	SI6061MAB	2	5.679073	14857909.000000	832.870847	1		PPAR	251	265	IKSFPLTKAKARAIL			13.000000	1657.052300	PPART475M_peptide	30.000002	SI5954MAB	2	5.691238	20613359.000000	833.300546	1
PPAR	251	265	IKSFPLTKAKARAIL			13.000000	1657.052300	PPAR_M280I	30.000002	SI6065MAB	2	5.695297	12608196.000000	832.871401	2		PPAR	251	265	IKSFPLTKAKARAIL			13.000000	1657.052300	PPART475M_peptide	30.000002	SI5958MAB	2	5.687816	24157931.000000	833.276183	2
PPAR	251	265	IKSFPLTKAKARAIL			13.000000	1657.052300	PPAR_M280I	30.000002	SI6069MAB	2	5.705096	10144013.000000	832.849184	3		PPAR	251	265	IKSFPLTKAKARAIL			13.000000	1657.052300	PPART475M_peptide	30.000002	SI5962MAB	2	5.687601	24508284.000000	833.230989	3
PPAR	251	265	IKSFPLTKAKARAIL			13.000000	1657.052300	PPAR_M280I	60.000004	SI6076MAB	2	5.711966	12690721.000000	833.073719	1		PPAR	251	265	IKSFPLTKAKARAIL			13.000000	1657.052300	PPART475M_peptide	60.000004	SI5972MAB	2	5.651174	26602668.000000	833.259887	1
PPAR	251	265	IKSFPLTKAKARAIL			13.000000	1657.052300	PPAR_M280I	60.000004	SI6080MAB	2	5.719712	9482264.000000	833.080323	2		PPAR	251	265	IKSFPLTKAKARAIL			13.000000	1657.052300	PPART475M_peptide	60.000004	SI5976MAB	2	5.674980	19491510.000000	833.123084	2
PPAR	251	265	IKSFPLTKAKARAIL			13.000000	1657.052300	PPAR_M280I	60.000004	SI6084MAB	2	5.727063	4997408.000000	833.160593	3		PPAR	251	265	IKSFPLTKAKARAIL			13.000000	1657.052300	PPART475M_peptide	60.000004	SI5980MAB	2	5.680083	18160579.000000	833.004523	3
PPAR	264	278	ILTGKTTDKSPFVIY			13.000000	1682.936300	PPAR	0.000000	SI5996MAB	2	6.881878	1237799.000000	842.449876	1		PPAR	264	278	ILTGKTTDKSPFVIY			13.000000	1682.936300	PPAR	0.000000	SI5996MAB	2	6.881878	1237799.000000	842.449876	1
PPAR	264	278	ILTGKTTDKSPFVIY			13.000000	1682.936300	PPAR	0.000000	SI6000MAB	2	6.889500	1079136.000000	842.455860	2		PPAR	264	278	ILTGKTTDKSPFVIY			13.000000	1682.936300	PPAR	0.000000	SI6000MAB	2	6.889500	1079136.000000	842.455860	2
PPAR	264	278	ILTGKTTDKSPFVIY			13.000000	1682.936300	PPAR	0.000000	SI6004MAB	2	6.887153	1108841.000000	842.450980	3		PPAR	264	278	ILTGKTTDKSPFVIY			13.000000	1682.936300	PPAR	0.000000	SI6004MAB	2	6.887153	1108841.000000	842.450980	3
PPAR	264	278	ILTGKTTDKSPFVIY			13.000000	1682.936300	PPAR	0.500000	SI5754MAB	2	6.928765	2015753.000000	845.278007	1		PPAR	264	278	ILTGKTTDKSPFVIY			13.000000	1682.936300	PPAR	0.500000	SI5754MAB	2	6.928765	2015753.000000	845.278007	1
PPAR	264	278	ILTGKTTDKSPFVIY			13.000000	1682.936300	PPAR	0.500000	SI5758MAB	2	6.936228	1591162.000000	845.274302	2		PPAR	264	278	ILTGKTTDKSPFVIY			13.000000	1682.936300	PPAR	0.500000	SI5758MAB	2	6.936228	1591162.000000	845.274302	2
PPAR	264	278	ILTGKTTDKSPFVIY			13.000000	1682.936300	PPAR	0.500000	SI5762MAB	2	6.937238	1879935.000000	845.273177	3		PPAR	264	278	ILTGKTTDKSPFVIY			13.000000	1682.936300	PPAR	0.500000	SI5762MAB	2	6.937238	1879935.000000	845.273177	3
PPAR	264	278	ILTGKTTDKSPFVIY			13.000000	1682.936300	PPAR	2.000000	SI5766MAB	2	6.926900	1842507.000000	845.701953	1		PPAR	264	278	ILTGKTTDKSPFVIY			13.000000	1682.936300	PPAR	2.000000	SI5766MAB	2	6.926900	1842507.000000	845.701953	1
PPAR	264	278	ILTGKTTDKSPFVIY			13.000000	1682.936300	PPAR	2.000000	SI5770MAB	2	6.901396	2066847.000000	845.663115	2		PPAR	264	278	ILTGKTTDKSPFVIY			13.000000	1682.936300	PPAR	2.000000	SI5770MAB	2	6.901396	2066847.000000	845.663115	2
PPAR	264	278	ILTGKTTDKSPFVIY			13.000000	1682.936300	PPAR	2.000000	SI5774MAB	2	6.928375	1592813.000000	845.720886	3		PPAR	264	278	ILTGKTTDKSPFVIY			13.000000	1682.936300	PPAR	2.000000	SI5774MAB	2	6.928375	1592813.000000	845.720886	3
PPAR	264	278	ILTGKTTDKSPFVIY			13.000000	1682.936300	PPAR	10.000000	SI5778MAB	2	6.927817	1373071.000000	845.843138	1		PPAR	264	278	ILTGKTTDKSPFVIY			13.000000	1682.936300	PPAR	10.000000	SI5778MAB	2	6.927817	1373071.000000	845.843138	1
PPAR	264	278	ILTGKTTDKSPFVIY			13.000000	1682.936300	PPAR	10.000000	SI5782MAB	2	6.917209	1565335.000000	845.833514	2		PPAR	264	278	ILTGKTTDKSPFVIY			13.000000	1682.936300	PPAR	10.000000	SI5782MAB	2	6.917209	1565335.000000	845.833514	2
PPAR	264	278	ILTGKTTDKSPFVIY			13.000000	1682.936300	PPAR	10.000000	SI5786MAB	2	6.928012	1388689.000000	845.812282	3		PPAR	264	278	ILTGKTTDKSPFVIY			13.000000	1682.936300	PPAR	10.000000	SI5786MAB	2	6.928012	1388689.000000	845.812282	3
PPAR	264	278	ILTGKTTDKSPFVIY			13.000000	1682.936300	PPAR	30.000002	SI5800MAB	2	6.929277	1477966.000000	845.851627	1		PPAR	264	278	ILTGKTTDKSPFVIY			13.000000	1682.936300	PPAR	30.000002	SI5800MAB	2	6.929277	1477966.000000	845.851627	1
PPAR	264	278	ILTGKTTDKSPFVIY			13.000000	1682.936300	PPAR	30.000002	SI5804MAB	2	6.924012	1262419.000000	845.903893	2		PPAR	264	278	ILTGKTTDKSPFVIY			13.000000	1682.936300	PPAR	30.000002	SI5804MAB	2	6.924012	1262419.000000	845.903893	2
PPAR	264	278	ILTGKTTDKSPFVIY			13.000000	1682.936300	PPAR	30.000002	SI5808MAB	2	6.925301	975283.000000	845.866380	3		PPAR	264	278	ILTGKTTDKSPFVIY			13.000000	1682.936300	PPAR	30.000002	SI5808MAB	2	6.925301	975283.000000	845.866380	3
PPAR	264	278	ILTGKTTDKSPFVIY			13.000000	1682.936300	PPAR	60.000004	SI5812MAB	2	6.939630	933489.000000	845.863071	1		PPAR	264	278	ILTGKTTDKSPFVIY			13.000000	1682.936300	PPAR	60.000004	SI5812MAB	2	6.939630	933489.000000	845.863071	1
PPAR	264	278	ILTGKTTDKSPFVIY			13.000000	1682.936300	PPAR	60.000004	SI5816MAB	2	6.933628	913266.000000	845.879825	2		PPAR	264	278	ILTGKTTDKSPFVIY			13.000000	1682.936300	PPAR	60.000004	SI5816MAB	2	6.933628	913266.000000	845.879825	2
PPAR	264	278	ILTGKTTDKSPFVIY			13.000000	1682.936300	PPAR	60.000004	SI5820MAB	2	6.929762	837599.000000	845.853328	3		PPAR	264	278	ILTGKTTDKSPFVIY			13.000000	1682.936300	PPAR	60.000004	SI5820MAB	2	6.929762	837599.000000	845.853328	3
PPAR	264	278	ILTGKTTDKSPFVIY			13.000000	1682.936300	PPAR_M280I	0.000000	SI6088MAB	2	6.885426	2078835.000000	842.450490	1		PPAR	264	278	ILTGKTTDKSPFVIY			13.000000	1682.936300	PPART475M_peptide	0.000000	SI5984MAB	2	6.870257	1521677.000000	842.429403	1
PPAR	264	278	ILTGKTTDKSPFVIY			13.000000	1682.936300	PPAR_M280I	0.000000	SI6092MAB	2	6.891484	1456684.000000	842.442478	2		PPAR	264	278	ILTGKTTDKSPFVIY			13.000000	1682.936300	PPART475M_peptide	0.000000	SI5988MAB	2	6.876971	821106.000000	842.448700	2
PPAR	264	278	ILTGKTTDKSPFVIY			13.000000	1682.936300	PPAR_M280I	0.000000	SI6096MAB	2	6.884968	1230709.000000	842.444013	3		PPAR	264	278	ILTGKTTDKSPFVIY			13.000000	1682.936300	PPART475M_peptide	0.000000	SI5992MAB	2	6.891816	594925.000000	842.449230	3
PPAR	264	278	ILTGKTTDKSPFVIY			13.000000	1682.936300	PPAR_M280I	0.500000	SI6025MAB	2	6.920679	2523330.000000	844.412220	1		PPAR	264	278	ILTGKTTDKSPFVIY			13.000000	1682.936300	PPART475M_peptide	0.500000	SI5918MAB	2	6.938963	1495783.000000	845.132923	1
PPAR	264	278	ILTGKTTDKSPFVIY			13.000000	1682.936300	PPAR_M280I	0.500000	SI6029MAB	2	6.928041	1262054.000000	844.471390	2		PPAR	264	278	ILTGKTTDKSPFVIY			13.000000	1682.936300	PPART475M_peptide	0.500000	SI5922MAB	2	6.933050	1458320.000000	845.007391	2
PPAR	264	278	ILTGKTTDKSPFVIY			13.000000	1682.936300	PPAR_M280I	0.500000	SI6033MAB	2	6.922428	1544244.000000	844.514173	3		PPAR	264	278	ILTGKTTDKSPFVIY			13.000000	1682.936300	PPART475M_peptide	0.500000	SI5926MAB	2	6.896122	1700894.000000	845.000898	3
PPAR	264	278	ILTGKTTDKSPFVIY			13.000000	1682.936300	PPAR_M280I	2.000000	SI6037MAB	2	6.920729	1720602.000000	844.796581	1		PPAR	264	278	ILTGKTTDKSPFVIY			13.000000	1682.936300	PPART475M_peptide	2.000000	SI5930MAB	2	6.928695	1441733.000000	845.406592	1
PPAR	264	278	ILTGKTTDKSPFVIY			13.000000	1682.936300	PPAR_M280I	2.000000	SI6041MAB	2	6.917630	2052416.000000	844.847343	2		PPAR	264	278	ILTGKTTDKSPFVIY			13.000000	1682.936300	PPART475M_peptide	2.000000	SI5934MAB	2	6.909460	1636990.000000	845.415703	2
PPAR	264	278	ILTGKTTDKSPFVIY			13.000000	1682.936300	PPAR_M280I	2.000000	SI6045MAB	2	6.906228	1767798.000000	844.883439	3		PPAR	264	278	ILTGKTTDKSPFVIY			13.000000	1682.936300	PPART475M_peptide	2.000000	SI5938MAB	2	6.929686	1180463.000000	845.445230	3
PPAR	264	278	ILTGKTTDKSPFVIY			13.000000	1682.936300	PPAR_M280I	10.000000	SI6049MAB	2	6.906693	1739929.000000	845.220707	1		PPAR	264	278	ILTGKTTDKSPFVIY			13.000000	1682.936300	PPART475M_peptide	10.000000	SI5942MAB	2	6.906385	1257938.000000	845.568240	1
PPAR	264	278	ILTGKTTDKSPFVIY			13.000000	1682.936300	PPAR_M280I	10.000000	SI6053MAB	2	6.902664	1866235.000000	845.169193	2		PPAR	264	278	ILTGKTTDKSPFVIY			13.000000	1682.936300	PPART475M_peptide	10.000000	SI5946MAB	2	6.932759	1091193.000000	845.550767	2
PPAR	264	278	ILTGKTTDKSPFVIY			13.000000	1682.936300	PPAR_M280I	10.000000	SI6057MAB	2	6.916420	1587480.000000	845.248336	3		PPAR	264	278	ILTGKTTDKSPFVIY			13.000000	1682.936300	PPART475M_peptide	10.000000	SI5950MAB	2	6.925562	843691.000000	845.575163	3
PPAR	264	278	ILTGKTTDKSPFVIY			13.000000	1682.936300	PPAR_M280I	30.000002	SI6061MAB	2	6.910818	1441701.000000	845.426010	1		PPAR	264	278	ILTGKTTDKSPFVIY			13.000000	1682.936300	PPART475M_peptide	30.000002	SI5954MAB	2	6.923299	820122.000000	845.662206	1
PPAR	264	278	ILTGKTTDKSPFVIY			13.000000	1682.936300	PPAR_M280I	30.000002	SI6065MAB	2	6.924621	1246592.000000	845.437365	2		PPAR	264	278	ILTGKTTDKSPFVIY			13.000000	1682.936300	PPART475M_peptide	30.000002	SI5958MAB	2	6.924328	979680.000000	845.575288	2
PPAR	264	278	ILTGKTTDKSPFVIY			13.000000	1682.936300	PPAR_M280I	30.000002	SI6069MAB	2	6.936754	1016088.000000	845.393634	3		PPAR	264	278	ILTGKTTDKSPFVIY			13.000000	1682.936300	PPART475M_peptide	30.000002	SI5962MAB	2	6.924841	972383.000000	845.581830	3
PPAR	264	278	ILTGKTTDKSPFVIY			13.000000	1682.936300	PPAR_M280I	60.000004	SI6076MAB	2	6.926989	1319670.000000	845.510034	1		PPAR	264	278	ILTGKTTDKSPFVIY			13.000000	1682.936300	PPART475M_peptide	60.000004	SI5972MAB	2	6.894104	1180848.000000	845.537623	1
PPAR	264	278	ILTGKTTDKSPFVIY			13.000000	1682.936300	PPAR_M280I	60.000004	SI6080MAB	2	6.936610	921791.000000	845.404222	2		PPAR	264	278	ILTGKTTDKSPFVIY			13.000000	1682.936300	PPART475M_peptide	60.000004	SI5976MAB	2	6.919999	788558.000000	845.508003	2
PPAR	264	278	ILTGKTTDKSPFVIY			13.000000	1682.936300	PPAR_M280I	60.000004	SI6084MAB	2	6.939753	521433.000000	844.899424	3		PPAR	264	278	ILTGKTTDKSPFVIY			13.000000	1682.936300	PPART475M_peptide	60.000004	SI5980MAB	2	6.919501	753275.000000	845.529318	3
PPAR	266	278	TGKTTDKSPFVIY			11.000000	1456.768200	PPAR	0.000000	SI5996MAB	2	6.708757	29099816.000000	729.261807	1		PPAR	266	278	TGKTTDKSPFVIY			11.000000	1456.768200	PPAR	0.000000	SI5996MAB	2	6.708757	29099816.000000	729.261807	1
PPAR	266	278	TGKTTDKSPFVIY			11.000000	1456.768200	PPAR	0.000000	SI6000MAB	2	6.712339	24641264.000000	729.283316	2		PPAR	266	278	TGKTTDKSPFVIY			11.000000	1456.768200	PPAR	0.000000	SI6000MAB	2	6.712339	24641264.000000	729.283316	2
PPAR	266	278	TGKTTDKSPFVIY			11.000000	1456.768200	PPAR	0.000000	SI6004MAB	2	6.711378	25123566.000000	729.261794	3		PPAR	266	278	TGKTTDKSPFVIY			11.000000	1456.768200	PPAR	0.000000	SI6004MAB	2	6.711378	25123566.000000	729.261794	3
PPAR	266	278	TGKTTDKSPFVIY			11.000000	1456.768200	PPAR	0.500000	SI5754MAB	2	6.753991	33846431.000000	731.484333	1		PPAR	266	278	TGKTTDKSPFVIY			11.000000	1456.768200	PPAR	0.500000	SI5754MAB	2	6.753991	33846431.000000	731.484333	1
PPAR	266	278	TGKTTDKSPFVIY			11.000000	1456.768200	PPAR	0.500000	SI5758MAB	2	6.748674	21985108.000000	731.542270	2		PPAR	266	278	TGKTTDKSPFVIY			11.000000	1456.768200	PPAR	0.500000	SI5758MAB	2	6.748674	21985108.000000	731.542270	2
PPAR	266	278	TGKTTDKSPFVIY			11.000000	1456.768200	PPAR	0.500000	SI5762MAB	2	6.763853	31748744.000000	731.489080	3		PPAR	266	278	TGKTTDKSPFVIY			11.000000	1456.768200	PPAR	0.500000	SI5762MAB	2	6.763853	31748744.000000	731.489080	3
PPAR	266	278	TGKTTDKSPFVIY			11.000000	1456.768200	PPAR	2.000000	SI5766MAB	2	6.750287	31864671.000000	731.898686	1		PPAR	266	278	TGKTTDKSPFVIY			11.000000	1456.768200	PPAR	2.000000	SI5766MAB	2	6.750287	31864671.000000	731.898686	1
PPAR	266	278	TGKTTDKSPFVIY			11.000000	1456.768200	PPAR	2.000000	SI5770MAB	2	6.724527	37946425.000000	731.881194	2		PPAR	266	278	TGKTTDKSPFVIY			11.000000	1456.768200	PPAR	2.000000	SI5770MAB	2	6.724527	37946425.000000	731.881194	2
PPAR	266	278	TGKTTDKSPFVIY			11.000000	1456.768200	PPAR	2.000000	SI5774MAB	2	6.761528	22614049.000000	731.916759	3		PPAR	266	278	TGKTTDKSPFVIY			11.000000	1456.768200	PPAR	2.000000	SI5774MAB	2	6.761528	22614049.000000	731.916759	3
PPAR	266	278	TGKTTDKSPFVIY			11.000000	1456.768200	PPAR	10.000000	SI5778MAB	2	6.751048	23209423.000000	732.076087	1		PPAR	266	278	TGKTTDKSPFVIY			11.000000	1456.768200	PPAR	10.000000	SI5778MAB	2	6.751048	23209423.000000	732.076087	1
PPAR	266	278	TGKTTDKSPFVIY			11.000000	1456.768200	PPAR	10.000000	SI5782MAB	2	6.742525	26028058.000000	732.059278	2		PPAR	266	278	TGKTTDKSPFVIY			11.000000	1456.768200	PPAR	10.000000	SI5782MAB	2	6.742525	26028058.000000	732.059278	2
PPAR	266	278	TGKTTDKSPFVIY			11.000000	1456.768200	PPAR	10.000000	SI5786MAB	2	6.752562	21956541.000000	732.039217	3		PPAR	266	278	TGKTTDKSPFVIY			11.000000	1456.768200	PPAR	10.000000	SI5786MAB	2	6.752562	21956541.000000	732.039217	3
PPAR	266	278	TGKTTDKSPFVIY			11.000000	1456.768200	PPAR	30.000002	SI5800MAB	2	6.754630	25638560.000000	732.095619	1		PPAR	266	278	TGKTTDKSPFVIY			11.000000	1456.768200	PPAR	30.000002	SI5800MAB	2	6.754630	25638560.000000	732.095619	1
PPAR	266	278	TGKTTDKSPFVIY			11.000000	1456.768200	PPAR	30.000002	SI5804MAB	2	6.752522	20191060.000000	732.116207	2		PPAR	266	278	TGKTTDKSPFVIY			11.000000	1456.768200	PPAR	30.000002	SI5804MAB	2	6.752522	20191060.000000	732.116207	2
PPAR	266	278	TGKTTDKSPFVIY			11.000000	1456.768200	PPAR	30.000002	SI5808MAB	2	6.757783	15135532.000000	732.141572	3		PPAR	266	278	TGKTTDKSPFVIY			11.000000	1456.768200	PPAR	30.000002	SI5808MAB	2	6.757783	15135532.000000	732.141572	3
PPAR	266	278	TGKTTDKSPFVIY			11.000000	1456.768200	PPAR	60.000004	SI5812MAB	2	6.762409	15734078.000000	732.110359	1		PPAR	266	278	TGKTTDKSPFVIY			11.000000	1456.768200	PPAR	60.000004	SI5812MAB	2	6.762409	15734078.000000	732.110359	1
PPAR	266	278	TGKTTDKSPFVIY			11.000000	1456.768200	PPAR	60.000004	SI5816MAB	2	6.764649	16129305.000000	732.106529	2		PPAR	266	278	TGKTTDKSPFVIY			11.000000	1456.768200	PPAR	60.000004	SI5816MAB	2	6.764649	16129305.000000	732.106529	2
PPAR	266	278	TGKTTDKSPFVIY			11.000000	1456.768200	PPAR	60.000004	SI5820MAB	2	6.757868	14418027.000000	732.126916	3		PPAR	266	278	TGKTTDKSPFVIY			11.000000	1456.768200	PPAR	60.000004	SI5820MAB	2	6.757868	14418027.000000	732.126916	3
PPAR	266	278	TGKTTDKSPFVIY			11.000000	1456.768200	PPAR_M280I	0.000000	SI6088MAB	2	6.708376	48097032.000000	729.275830	1		PPAR	266	278	TGKTTDKSPFVIY			11.000000	1456.768200	PPART475M_peptide	0.000000	SI5984MAB	2	6.696529	34920337.000000	729.270675	1
PPAR	266	278	TGKTTDKSPFVIY			11.000000	1456.768200	PPAR_M280I	0.000000	SI6092MAB	2	6.715673	31748670.000000	729.271789	2		PPAR	266	278	TGKTTDKSPFVIY			11.000000	1456.768200	PPART475M_peptide	0.000000	SI5988MAB	2	6.705798	17732846.000000	729.291407	2
PPAR	266	278	TGKTTDKSPFVIY			11.000000	1456.768200	PPAR_M280I	0.000000	SI6096MAB	2	6.710372	28384011.000000	729.260557	3		PPAR	266	278	TGKTTDKSPFVIY			11.000000	1456.768200	PPART475M_peptide	0.000000	SI5992MAB	2	6.719668	12169090.000000	729.273535	3
PPAR	266	278	TGKTTDKSPFVIY			11.000000	1456.768200	PPAR_M280I	0.500000	SI6025MAB	2	6.744757	49935296.000000	730.854494	1		PPAR	266	278	TGKTTDKSPFVIY			11.000000	1456.768200	PPART475M_peptide	0.500000	SI5918MAB	2	6.759057	22636129.000000	731.476294	1
PPAR	266	278	TGKTTDKSPFVIY			11.000000	1456.768200	PPAR_M280I	0.500000	SI6029MAB	2	6.753428	23031515.000000	730.894187	2		PPAR	266	278	TGKTTDKSPFVIY			11.000000	1456.768200	PPART475M_peptide	0.500000	SI5922MAB	2	6.753865	23256750.000000	731.368306	2
PPAR	266	278	TGKTTDKSPFVIY			11.000000	1456.768200	PPAR_M280I	0.500000	SI6033MAB	2	6.745484	28925856.000000	730.944766	3		PPAR	266	278	TGKTTDKSPFVIY			11.000000	1456.768200	PPART475M_peptide	0.500000	SI5926MAB	2	6.721794	29521736.000000	731.397755	3
PPAR	266	278	TGKTTDKSPFVIY			11.000000	1456.768200	PPAR_M280I	2.000000	SI6037MAB	2	6.738575	33816562.000000	731.180567	1		PPAR	266	278	TGKTTDKSPFVIY			11.000000	1456.768200	PPART475M_peptide	2.000000	SI5930MAB	2	6.753344	21955563.000000	731.780537	1
PPAR	266	278	TGKTTDKSPFVIY			11.000000	1456.768200	PPAR_M280I	2.000000	SI6041MAB	2	6.732543	40827320.000000	731.250338	2		PPAR	266	278	TGKTTDKSPFVIY			11.000000	1456.768200	PPART475M_peptide	2.000000	SI5934MAB	2	6.730485	30738590.000000	731.756065	2
PPAR	266	278	TGKTTDKSPFVIY			11.000000	1456.768200	PPAR_M280I	2.000000	SI6045MAB	2	6.725732	36641575.000000	731.253850	3		PPAR	266	278	TGKTTDKSPFVIY			11.000000	1456.768200	PPART475M_peptide	2.000000	SI5938MAB	2	6.754906	19314777.000000	731.816031	3
PPAR	266	278	TGKTTDKSPFVIY			11.000000	1456.768200	PPAR_M280I	10.000000	SI6049MAB	2	6.726674	33256520.000000	731.634451	1		PPAR	266	278	TGKTTDKSPFVIY			11.000000	1456.768200	PPART475M_peptide	10.000000	SI5942MAB	2	6.729775	22532412.000000	731.916815	1
PPAR	266	278	TGKTTDKSPFVIY			11.000000	1456.768200	PPAR_M280I	10.000000	SI6053MAB	2	6.723309	38611244.000000	731.581160	2		PPAR	266	278	TGKTTDKSPFVIY			11.000000	1456.768200	PPART475M_peptide	10.000000	SI5946MAB	2	6.757340	17811825.000000	731.927617	2
PPAR	266	278	TGKTTDKSPFVIY			11.000000	1456.768200	PPAR_M280I	10.000000	SI6057MAB	2	6.736005	29832674.000000	731.658105	3		PPAR	266	278	TGKTTDKSPFVIY			11.000000	1456.768200	PPART475M_peptide	10.000000	SI5950MAB	2	6.751735	13162079.000000	731.916045	3
PPAR	266	278	TGKTTDKSPFVIY			11.000000	1456.768200	PPAR_M280I	30.000002	SI6061MAB	2	6.733008	28769583.000000	731.844106	1		PPAR	266	278	TGKTTDKSPFVIY			11.000000	1456.768200	PPART475M_peptide	30.000002	SI5954MAB	2	6.753365	13441857.000000	731.999788	1
PPAR	266	278	TGKTTDKSPFVIY			11.000000	1456.768200	PPAR_M280I	30.000002	SI6065MAB	2	6.745724	21908926.000000	731.874655	2		PPAR	266	278	TGKTTDKSPFVIY			11.000000	1456.768200	PPART475M_peptide	30.000002	SI5958MAB	2	6.752218	16213427.000000	731.962105	2
PPAR	266	278	TGKTTDKSPFVIY			11.000000	1456.768200	PPAR_M280I	30.000002	SI6069MAB	2	6.756351	17692268.000000	731.849745	3		PPAR	266	278	TGKTTDKSPFVIY			11.000000	1456.768200	PPART475M_peptide	30.000002	SI5962MAB	2	6.752223	16624765.000000	731.962762	3
PPAR	266	278	TGKTTDKSPFVIY			11.000000	1456.768200	PPAR_M280I	60.000004	SI6076MAB	2	6.751713	25891884.000000	731.906146	1		PPAR	266	278	TGKTTDKSPFVIY			11.000000	1456.768200	PPART475M_peptide	60.000004	SI5972MAB	2	6.723228	22239701.000000	731.915439	1
PPAR	266	278	TGKTTDKSPFVIY			11.000000	1456.768200	PPAR_M280I	60.000004	SI6080MAB	2	6.757567	17778807.000000	731.819369	2		PPAR	266	278	TGKTTDKSPFVIY			11.000000	1456.768200	PPART475M_peptide	60.000004	SI5976MAB	2	6.740383	13200273.000000	731.893855	2
PPAR	266	278	TGKTTDKSPFVIY			11.000000	1456.768200	PPAR_M280I	60.000004	SI6084MAB	2	6.767184	7961128.000000	731.435340	3		PPAR	266	278	TGKTTDKSPFVIY			11.000000	1456.768200	PPART475M_peptide	60.000004	SI5980MAB	2	6.745240	12152489.000000	731.872670	3
PPAR	285	300	MGEDKIKFKHITPLQE			14.000000	1914.015300	PPAR	0.000000	SI5996MAB	2	5.650997	19211197.000000	958.041738	1		PPAR	279	284	DMNSLM			5.000000	710.284800	PPAR	0.000000	SI5996MAB	1	6.848180	2217738.000000	710.650986	1
PPAR	285	300	MGEDKIKFKHITPLQE			14.000000	1914.015300	PPAR	0.000000	SI6000MAB	2	5.653973	18355256.000000	958.052370	2		PPAR	279	284	DMNSLM			5.000000	710.284800	PPAR	0.000000	SI6000MAB	1	6.851649	1922672.000000	710.659476	2
PPAR	285	300	MGEDKIKFKHITPLQE			14.000000	1914.015300	PPAR	0.000000	SI6004MAB	2	5.651875	17509181.000000	958.062640	3		PPAR	279	284	DMNSLM			5.000000	710.284800	PPAR	0.000000	SI6004MAB	1	6.851405	2215768.000000	710.642821	3
PPAR	285	300	MGEDKIKFKHITPLQE			14.000000	1914.015300	PPAR	0.500000	SI5754MAB	2	5.676708	35392904.000000	961.356593	1		PPAR	279	284	DMNSLM			5.000000	710.284800	PPAR	0.500000	SI5754MAB	1	6.857764	3514275.000000	713.535430	1
PPAR	285	300	MGEDKIKFKHITPLQE			14.000000	1914.015300	PPAR	0.500000	SI5758MAB	2	5.677241	33144205.000000	961.433964	2		PPAR	279	284	DMNSLM			5.000000	710.284800	PPAR	0.500000	SI5758MAB	1	6.863887	2657474.000000	713.501519	2
PPAR	285	300	MGEDKIKFKHITPLQE			14.000000	1914.015300	PPAR	0.500000	SI5762MAB	2	5.682780	31932068.000000	961.443985	3		PPAR	279	284	DMNSLM			5.000000	710.284800	PPAR	0.500000	SI5762MAB	1	6.867497	3418990.000000	713.477418	3
PPAR	285	300	MGEDKIKFKHITPLQE			14.000000	1914.015300	PPAR	2.000000	SI5766MAB	2	5.674899	30103096.000000	961.427710	1		PPAR	279	284	DMNSLM			5.000000	710.284800	PPAR	2.000000	SI5766MAB	1	6.855441	3641985.000000	713.658718	1
PPAR	285	300	MGEDKIKFKHITPLQE			14.000000	1914.015300	PPAR	2.000000	SI5770MAB	2	5.655138	33087967.000000	961.425933	2		PPAR	279	284	DMNSLM			5.000000	710.284800	PPAR	2.000000	SI5770MAB	1	6.847687	4051362.000000	713.679422	2
PPAR	285	300	MGEDKIKFKHITPLQE			14.000000	1914.015300	PPAR	2.000000	SI5774MAB	2	5.674913	28433062.000000	961.455376	3		PPAR	279	284	DMNSLM			5.000000	710.284800	PPAR	2.000000	SI5774MAB	1	6.856518	2901956.000000	713.708742	3
PPAR	285	300	MGEDKIKFKHITPLQE			14.000000	1914.015300	PPAR	10.000000	SI5778MAB	2	5.675930	22694825.000000	961.289391	1		PPAR	279	284	DMNSLM			5.000000	710.284800	PPAR	10.000000	SI5778MAB	1	6.857944	2472455.000000	713.600531	1
PPAR	285	300	MGEDKIKFKHITPLQE			14.000000	1914.015300	PPAR	10.000000	SI5782MAB	2	5.671103	24814302.000000	961.253378	2		PPAR	279	284	DMNSLM			5.000000	710.284800	PPAR	10.000000	SI5782MAB	1	6.853120	2626468.000000	713.616377	2
PPAR	285	300	MGEDKIKFKHITPLQE			14.000000	1914.015300	PPAR	10.000000	SI5786MAB	2	5.678452	22784922.000000	961.211799	3		PPAR	279	284	DMNSLM			5.000000	710.284800	PPAR	10.000000	SI5786MAB	1	6.857770	2306482.000000	713.613346	3
PPAR	285	300	MGEDKIKFKHITPLQE			14.000000	1914.015300	PPAR	30.000002	SI5800MAB	2	5.680979	22733993.000000	961.322783	1		PPAR	279	284	DMNSLM			5.000000	710.284800	PPAR	30.000002	SI5800MAB	1	6.863996	2862941.000000	713.593773	1
PPAR	285	300	MGEDKIKFKHITPLQE			14.000000	1914.015300	PPAR	30.000002	SI5804MAB	2	5.678876	19994789.000000	961.355816	2		PPAR	279	284	DMNSLM			5.000000	710.284800	PPAR	30.000002	SI5804MAB	1	6.860212	2319016.000000	713.634496	2
PPAR	285	300	MGEDKIKFKHITPLQE			14.000000	1914.015300	PPAR	30.000002	SI5808MAB	2	5.684003	15512656.000000	961.358276	3		PPAR	279	284	DMNSLM			5.000000	710.284800	PPAR	30.000002	SI5808MAB	1	6.862005	1641630.000000	713.640459	3
PPAR	285	300	MGEDKIKFKHITPLQE			14.000000	1914.015300	PPAR	60.000004	SI5812MAB	2	5.690089	15504494.000000	961.299964	1		PPAR	279	284	DMNSLM			5.000000	710.284800	PPAR	60.000004	SI5812MAB	1	6.870161	1688000.000000	713.616245	1
PPAR	285	300	MGEDKIKFKHITPLQE			14.000000	1914.015300	PPAR	60.000004	SI5816MAB	2	5.695857	15233184.000000	961.325242	2		PPAR	279	284	DMNSLM			5.000000	710.284800	PPAR	60.000004	SI5816MAB	1	6.872328	1562364.000000	713.631155	2
PPAR	285	300	MGEDKIKFKHITPLQE			14.000000	1914.015300	PPAR	60.000004	SI5820MAB	2	5.685323	14380638.000000	961.350987	3		PPAR	279	284	DMNSLM			5.000000	710.284800	PPAR	60.000004	SI5820MAB	1	6.863571	1484528.000000	713.620420	3
PPAR	285	300	MGEDKIKFKHITPLQE			14.000000	1914.015300	PPAR_M280I	0.000000	SI6088MAB	2	5.662833	7692896.000000	958.048886	1		PPAR	279	284	DMNSLM			5.000000	710.284800	PPART475M_peptide	0.000000	SI5984MAB	1	6.842290	2920053.000000	710.647273	1
PPAR	285	300	MGEDKIKFKHITPLQE			14.000000	1914.015300	PPAR_M280I	0.000000	SI6092MAB	2	5.668627	5455422.000000	958.051781	2		PPAR	279	284	DMNSLM			5.000000	710.284800	PPART475M_peptide	0.000000	SI5988MAB	1	6.846899	1421178.000000	710.675531	2
PPAR	285	300	MGEDKIKFKHITPLQE			14.000000	1914.015300	PPAR_M280I	0.000000	SI6096MAB	2	5.671001	3970969.000000	958.055703	3		PPAR	279	284	DMNSLM			5.000000	710.284800	PPART475M_peptide	0.000000	SI5992MAB	1	6.854846	1021024.000000	710.672636	3
PPAR	285	300	MGEDKIKFKHITPLQE			14.000000	1914.015300	PPAR_M280I	0.500000	SI6025MAB	2	5.665557	11047828.000000	961.084010	1		PPAR	279	284	DMNSLM			5.000000	710.284800	PPART475M_peptide	0.500000	SI5918MAB	1	6.862803	2487691.000000	713.488271	1
PPAR	285	300	MGEDKIKFKHITPLQE			14.000000	1914.015300	PPAR_M280I	0.500000	SI6029MAB	2	5.691858	5561175.000000	961.043241	2		PPAR	279	284	DMNSLM			5.000000	710.284800	PPART475M_peptide	0.500000	SI5922MAB	1	6.858465	2528992.000000	713.338046	2
PPAR	285	300	MGEDKIKFKHITPLQE			14.000000	1914.015300	PPAR_M280I	0.500000	SI6033MAB	2	5.687356	6987989.000000	961.111488	3		PPAR	279	284	DMNSLM			5.000000	710.284800	PPART475M_peptide	0.500000	SI5926MAB	1	6.844151	3146206.000000	713.387799	3
PPAR	285	300	MGEDKIKFKHITPLQE			14.000000	1914.015300	PPAR_M280I	2.000000	SI6037MAB	2	5.681836	7806118.000000	961.105303	1		PPAR	279	284	DMNSLM			5.000000	710.284800	PPART475M_peptide	2.000000	SI5930MAB	1	6.860232	2410754.000000	713.552653	1
PPAR	285	300	MGEDKIKFKHITPLQE			14.000000	1914.015300	PPAR_M280I	2.000000	SI6041MAB	2	5.678393	9632496.000000	961.124696	2		PPAR	279	284	DMNSLM			5.000000	710.284800	PPART475M_peptide	2.000000	SI5934MAB	1	6.853564	3210211.000000	713.569341	2
PPAR	285	300	MGEDKIKFKHITPLQE			14.000000	1914.015300	PPAR_M280I	2.000000	SI6045MAB	2	5.674181	8189172.000000	961.146675	3		PPAR	279	284	DMNSLM			5.000000	710.284800	PPART475M_peptide	2.000000	SI5938MAB	1	6.860322	2035253.000000	713.605229	3
PPAR	285	300	MGEDKIKFKHITPLQE			14.000000	1914.015300	PPAR_M280I	10.000000	SI6049MAB	2	5.676178	8043897.000000	960.993496	1		PPAR	279	284	DMNSLM			5.000000	710.284800	PPART475M_peptide	10.000000	SI5942MAB	1	6.850990	1902216.000000	713.551525	1
PPAR	285	300	MGEDKIKFKHITPLQE			14.000000	1914.015300	PPAR_M280I	10.000000	SI6053MAB	2	5.677640	8121816.000000	961.016733	2		PPAR	279	284	DMNSLM			5.000000	710.284800	PPART475M_peptide	10.000000	SI5946MAB	1	6.865310	1604301.000000	713.563822	2
PPAR	285	300	MGEDKIKFKHITPLQE			14.000000	1914.015300	PPAR_M280I	10.000000	SI6057MAB	2	5.685567	7425814.000000	961.010930	3		PPAR	279	284	DMNSLM			5.000000	710.284800	PPART475M_peptide	10.000000	SI5950MAB	1	6.859878	1180352.000000	713.529179	3
PPAR	285	300	MGEDKIKFKHITPLQE			14.000000	1914.015300	PPAR_M280I	30.000002	SI6061MAB	2	5.680816	6784155.000000	961.042943	1		PPAR	279	284	DMNSLM			5.000000	710.284800	PPART475M_peptide	30.000002	SI5954MAB	1	6.858650	1356777.000000	713.551710	1
PPAR	285	300	MGEDKIKFKHITPLQE			14.000000	1914.015300	PPAR_M280I	30.000002	SI6065MAB	2	5.692004	6093553.000000	961.011673	2		PPAR	279	284	DMNSLM			5.000000	710.284800	PPART475M_peptide	30.000002	SI5958MAB	1	6.860543	1682574.000000	713.550132	2
PPAR	285	300	MGEDKIKFKHITPLQE			14.000000	1914.015300	PPAR_M280I	30.000002	SI6069MAB	2	5.698177	5087866.000000	960.993064	3		PPAR	279	284	DMNSLM			5.000000	710.284800	PPART475M_peptide	30.000002	SI5962MAB	1	6.861466	1592422.000000	713.545089	3
PPAR	285	300	MGEDKIKFKHITPLQE			14.000000	1914.015300	PPAR_M280I	60.000004	SI6076MAB	2	5.692614	6035978.000000	961.153010	1		PPAR	279	284	DMNSLM			5.000000	710.284800	PPART475M_peptide	60.000004	SI5972MAB	1	6.850583	1731497.000000	713.559551	1
PPAR	285	300	MGEDKIKFKHITPLQE			14.000000	1914.015300	PPAR_M280I	60.000004	SI6080MAB	2	5.700553	4412814.000000	961.018454	2		PPAR	279	284	DMNSLM			5.000000	710.284800	PPART475M_peptide	60.000004	SI5976MAB	1	6.854797	1104271.000000	713.505156	2
PPAR	285	300	MGEDKIKFKHITPLQE			14.000000	1914.015300	PPAR_M280I	60.000004	SI6084MAB	2	5.709273	1842058.000000	960.712811	3		PPAR	279	284	DMNSLM			5.000000	710.284800	PPART475M_peptide	60.000004	SI5980MAB	1	6.854733	1049133.000000	713.512061	3
PPAR	289	300	KIKFKHITPLQE			10.000000	1481.883900	PPAR	0.000000	SI5996MAB	2	5.295271	11957659.000000	741.849235	1		PPAR	285	300	MGEDKIKFKHITPLQE			14.000000	1914.015300	PPAR	0.000000	SI5996MAB	2	5.650997	19211197.000000	958.041738	1
PPAR	289	300	KIKFKHITPLQE			10.000000	1481.883900	PPAR	0.000000	SI6000MAB	2	5.304547	10412971.000000	741.839928	2		PPAR	285	300	MGEDKIKFKHITPLQE			14.000000	1914.015300	PPAR	0.000000	SI6000MAB	2	5.653973	18355256.000000	958.052370	2
PPAR	289	300	KIKFKHITPLQE			10.000000	1481.883900	PPAR	0.000000	SI6004MAB	2	5.302730	10777831.000000	741.827573	3		PPAR	285	300	MGEDKIKFKHITPLQE			14.000000	1914.015300	PPAR	0.000000	SI6004MAB	2	5.651875	17509181.000000	958.062640	3
PPAR	289	300	KIKFKHITPLQE			10.000000	1481.883900	PPAR	0.500000	SI5754MAB	2	5.340493	17579986.000000	744.310520	1		PPAR	285	300	MGEDKIKFKHITPLQE			14.000000	1914.015300	PPAR	0.500000	SI5754MAB	2	5.676708	35392904.000000	961.356593	1
PPAR	289	300	KIKFKHITPLQE			10.000000	1481.883900	PPAR	0.500000	SI5758MAB	2	5.342259	16946698.000000	744.363656	2		PPAR	285	300	MGEDKIKFKHITPLQE			14.000000	1914.015300	PPAR	0.500000	SI5758MAB	2	5.677241	33144205.000000	961.433964	2
PPAR	289	300	KIKFKHITPLQE			10.000000	1481.883900	PPAR	0.500000	SI5762MAB	2	5.351664	16584048.000000	744.388249	3		PPAR	285	300	MGEDKIKFKHITPLQE			14.000000	1914.015300	PPAR	0.500000	SI5762MAB	2	5.682780	31932068.000000	961.443985	3
PPAR	289	300	KIKFKHITPLQE			10.000000	1481.883900	PPAR	2.000000	SI5766MAB	2	5.338007	15980456.000000	744.419581	1		PPAR	285	300	MGEDKIKFKHITPLQE			14.000000	1914.015300	PPAR	2.000000	SI5766MAB	2	5.674899	30103096.000000	961.427710	1
PPAR	289	300	KIKFKHITPLQE			10.000000	1481.883900	PPAR	2.000000	SI5770MAB	2	5.310554	17877608.000000	744.384363	2		PPAR	285	300	MGEDKIKFKHITPLQE			14.000000	1914.015300	PPAR	2.000000	SI5770MAB	2	5.655138	33087967.000000	961.425933	2
PPAR	289	300	KIKFKHITPLQE			10.000000	1481.883900	PPAR	2.000000	SI5774MAB	2	5.337699	14540798.000000	744.380874	3		PPAR	285	300	MGEDKIKFKHITPLQE			14.000000	1914.015300	PPAR	2.000000	SI5774MAB	2	5.674913	28433062.000000	961.455376	3
PPAR	289	300	KIKFKHITPLQE			10.000000	1481.883900	PPAR	10.000000	SI5778MAB	2	5.336536	11779067.000000	744.267881	1		PPAR	285	300	MGEDKIKFKHITPLQE			14.000000	1914.015300	PPAR	10.000000	SI5778MAB	2	5.675930	22694825.000000	961.289391	1
PPAR	289	300	KIKFKHITPLQE			10.000000	1481.883900	PPAR	10.000000	SI5782MAB	2	5.329220	13222272.000000	744.250401	2		PPAR	285	300	MGEDKIKFKHITPLQE			14.000000	1914.015300	PPAR	10.000000	SI5782MAB	2	5.671103	24814302.000000	961.253378	2
PPAR	289	300	KIKFKHITPLQE			10.000000	1481.883900	PPAR	10.000000	SI5786MAB	2	5.337399	10892268.000000	744.219141	3		PPAR	285	300	MGEDKIKFKHITPLQE			14.000000	1914.015300	PPAR	10.000000	SI5786MAB	2	5.678452	22784922.000000	961.211799	3
PPAR	289	300	KIKFKHITPLQE			10.000000	1481.883900	PPAR	30.000002	SI5800MAB	2	5.342396	12308280.000000	744.305302	1		PPAR	285	300	MGEDKIKFKHITPLQE			14.000000	1914.015300	PPAR	30.000002	SI5800MAB	2	5.680979	22733993.000000	961.322783	1
PPAR	289	300	KIKFKHITPLQE			10.000000	1481.883900	PPAR	30.000002	SI5804MAB	2	5.341261	10262262.000000	744.338397	2		PPAR	285	300	MGEDKIKFKHITPLQE			14.000000	1914.015300	PPAR	30.000002	SI5804MAB	2	5.678876	19994789.000000	961.355816	2
PPAR	289	300	KIKFKHITPLQE			10.000000	1481.883900	PPAR	30.000002	SI5808MAB	2	5.345722	8311850.000000	744.357566	3		PPAR	285	300	MGEDKIKFKHITPLQE			14.000000	1914.015300	PPAR	30.000002	SI5808MAB	2	5.684003	15512656.000000	961.358276	3
PPAR	289	300	KIKFKHITPLQE			10.000000	1481.883900	PPAR	60.000004	SI5812MAB	2	5.352823	8305348.000000	744.332391	1		PPAR	285	300	MGEDKIKFKHITPLQE			14.000000	1914.015300	PPAR	60.000004	SI5812MAB	2	5.690089	15504494.000000	961.299964	1
PPAR	289	300	KIKFKHITPLQE			10.000000	1481.883900	PPAR	60.000004	SI5816MAB	2	5.349712	8147426.000000	744.355232	2		PPAR	285	300	MGEDKIKFKHITPLQE			14.000000	1914.015300	PPAR	60.000004	SI5816MAB	2	5.695857	15233184.000000	961.325242	2
PPAR	289	300	KIKFKHITPLQE			10.000000	1481.883900	PPAR	60.000004	SI5820MAB	2	5.345103	7577312.000000	744.370924	3		PPAR	285	300	MGEDKIKFKHITPLQE			14.000000	1914.015300	PPAR	60.000004	SI5820MAB	2	5.685323	14380638.000000	961.350987	3
PPAR	289	300	KIKFKHITPLQE			10.000000	1481.883900	PPAR_M280I	0.000000	SI6088MAB	2	5.322008	6683232.000000	741.831688	1		PPAR	285	300	MGEDKIKFKHITPLQE			14.000000	1914.015300	PPART475M_peptide	0.000000	SI5984MAB	2	5.644404	20623796.000000	958.064688	1
PPAR	289	300	KIKFKHITPLQE			10.000000	1481.883900	PPAR_M280I	0.000000	SI6092MAB	2	5.328391	4282130.000000	741.832685	2		PPAR	285	300	MGEDKIKFKHITPLQE			14.000000	1914.015300	PPART475M_peptide	0.000000	SI5988MAB	2	5.653839	11071566.000000	958.051820	2
PPAR	289	300	KIKFKHITPLQE			10.000000	1481.883900	PPAR_M280I	0.000000	SI6096MAB	2	5.324143	3114626.000000	741.831516	3		PPAR	285	300	MGEDKIKFKHITPLQE			14.000000	1914.015300	PPART475M_peptide	0.000000	SI5992MAB	2	5.661996	8839358.000000	958.060682	3
PPAR	289	300	KIKFKHITPLQE			10.000000	1481.883900	PPAR_M280I	0.500000	SI6025MAB	2	5.340995	10503000.000000	744.211896	1		PPAR	285	300	MGEDKIKFKHITPLQE			14.000000	1914.015300	PPART475M_peptide	0.500000	SI5918MAB	2	5.679886	21831353.000000	961.185631	1
PPAR	289	300	KIKFKHITPLQE			10.000000	1481.883900	PPAR_M280I	0.500000	SI6029MAB	2	5.355773	4426829.000000	744.199615	2		PPAR	285	300	MGEDKIKFKHITPLQE			14.000000	1914.015300	PPART475M_peptide	0.500000	SI5922MAB	2	5.675632	21940879.000000	961.139589	2
PPAR	289	300	KIKFKHITPLQE			10.000000	1481.883900	PPAR_M280I	0.500000	SI6033MAB	2	5.351094	5995781.000000	744.236656	3		PPAR	285	300	MGEDKIKFKHITPLQE			14.000000	1914.015300	PPART475M_peptide	0.500000	SI5926MAB	2	5.653046	23686633.000000	961.164154	3
PPAR	289	300	KIKFKHITPLQE			10.000000	1481.883900	PPAR_M280I	2.000000	SI6037MAB	2	5.344978	6808907.000000	744.218525	1		PPAR	285	300	MGEDKIKFKHITPLQE			14.000000	1914.015300	PPART475M_peptide	2.000000	SI5930MAB	2	5.674425	22237821.000000	961.180131	1
PPAR	289	300	KIKFKHITPLQE			10.000000	1481.883900	PPAR_M280I	2.000000	SI6041MAB	2	5.343327	8354057.000000	744.231307	2		PPAR	285	300	MGEDKIKFKHITPLQE			14.000000	1914.015300	PPART475M_peptide	2.000000	SI5934MAB	2	5.663323	24279419.000000	961.228633	2
PPAR	289	300	KIKFKHITPLQE			10.000000	1481.883900	PPAR_M280I	2.000000	SI6045MAB	2	5.334968	7294899.000000	744.199139	3		PPAR	285	300	MGEDKIKFKHITPLQE			14.000000	1914.015300	PPART475M_peptide	2.000000	SI5938MAB	2	5.680139	18517403.000000	961.240967	3
PPAR	289	300	KIKFKHITPLQE			10.000000	1481.883900	PPAR_M280I	10.000000	SI6049MAB	2	5.334046	6629007.000000	744.075584	1		PPAR	285	300	MGEDKIKFKHITPLQE			14.000000	1914.015300	PPART475M_peptide	10.000000	SI5942MAB	2	5.665663	19666596.000000	961.065899	1
PPAR	289	300	KIKFKHITPLQE			10.000000	1481.883900	PPAR_M280I	10.000000	SI6053MAB	2	5.333216	7100793.000000	744.109909	2		PPAR	285	300	MGEDKIKFKHITPLQE			14.000000	1914.015300	PPART475M_peptide	10.000000	SI5946MAB	2	5.686691	17818848.000000	961.077771	2
PPAR	289	300	KIKFKHITPLQE			10.000000	1481.883900	PPAR_M280I	10.000000	SI6057MAB	2	5.347000	6153508.000000	744.082223	3		PPAR	285	300	MGEDKIKFKHITPLQE			14.000000	1914.015300	PPART475M_peptide	10.000000	SI5950MAB	2	5.684680	13262854.000000	961.090628	3
PPAR	289	300	KIKFKHITPLQE			10.000000	1481.883900	PPAR_M280I	30.000002	SI6061MAB	2	5.339773	5966619.000000	744.123059	1		PPAR	285	300	MGEDKIKFKHITPLQE			14.000000	1914.015300	PPART475M_peptide	30.000002	SI5954MAB	2	5.689046	12991752.000000	961.177023	1
PPAR	289	300	KIKFKHITPLQE			10.000000	1481.883900	PPAR_M280I	30.000002	SI6065MAB	2	5.354398	5149790.000000	744.107838	2		PPAR	285	300	MGEDKIKFKHITPLQE			14.000000	1914.015300	PPART475M_peptide	30.000002	SI5958MAB	2	5.687372	15085060.000000	961.121770	2
PPAR	289	300	KIKFKHITPLQE			10.000000	1481.883900	PPAR_M280I	30.000002	SI6069MAB	2	5.366044	4174116.000000	744.111565	3		PPAR	285	300	MGEDKIKFKHITPLQE			14.000000	1914.015300	PPART475M_peptide	30.000002	SI5962MAB	2	5.688437	14900501.000000	961.112684	3
PPAR	289	300	KIKFKHITPLQE			10.000000	1481.883900	PPAR_M280I	60.000004	SI6076MAB	2	5.366940	5047661.000000	744.209949	1		PPAR	285	300	MGEDKIKFKHITPLQE			14.000000	1914.015300	PPART475M_peptide	60.000004	SI5972MAB	2	5.662917	17547577.000000	961.052064	1
PPAR	289	300	KIKFKHITPLQE			10.000000	1481.883900	PPAR_M280I	60.000004	SI6080MAB	2	5.368581	3507527.000000	744.096808	2		PPAR	285	300	MGEDKIKFKHITPLQE			14.000000	1914.015300	PPART475M_peptide	60.000004	SI5976MAB	2	5.676412	12435190.000000	961.038103	2
PPAR	289	300	KIKFKHITPLQE			10.000000	1481.883900	PPAR_M280I	60.000004	SI6084MAB	2	5.375434	747632.000000	743.881615	3		PPAR	285	300	MGEDKIKFKHITPLQE			14.000000	1914.015300	PPART475M_peptide	60.000004	SI5980MAB	2	5.679163	12188700.000000	961.070211	3
PPAR	289	306	KIKFKHITPLQEQSKEVA			16.000000	2124.217500	PPAR	0.000000	SI5996MAB	2	5.067575	1466872.000000	1063.221775	1		PPAR	289	300	KIKFKHITPLQE			10.000000	1481.883900	PPAR	0.000000	SI5996MAB	2	5.295271	11957659.000000	741.849235	1
PPAR	289	306	KIKFKHITPLQEQSKEVA			16.000000	2124.217500	PPAR	0.000000	SI6000MAB	2	5.075431	1317345.000000	1063.195049	2		PPAR	289	300	KIKFKHITPLQE			10.000000	1481.883900	PPAR	0.000000	SI6000MAB	2	5.304547	10412971.000000	741.839928	2
PPAR	289	306	KIKFKHITPLQEQSKEVA			16.000000	2124.217500	PPAR	0.000000	SI6004MAB	2	5.072847	1246013.000000	1063.228606	3		PPAR	289	300	KIKFKHITPLQE			10.000000	1481.883900	PPAR	0.000000	SI6004MAB	2	5.302730	10777831.000000	741.827573	3
PPAR	289	306	KIKFKHITPLQEQSKEVA			16.000000	2124.217500	PPAR	0.500000	SI5754MAB	2	5.109277	3138607.000000	1067.600159	1		PPAR	289	300	KIKFKHITPLQE			10.000000	1481.883900	PPAR	0.500000	SI5754MAB	2	5.340493	17579986.000000	744.310520	1
PPAR	289	306	KIKFKHITPLQEQSKEVA			16.000000	2124.217500	PPAR	0.500000	SI5758MAB	2	5.111257	2804652.000000	1067.642774	2		PPAR	289	300	KIKFKHITPLQE			10.000000	1481.883900	PPAR	0.500000	SI5758MAB	2	5.342259	16946698.000000	744.363656	2
PPAR	289	306	KIKFKHITPLQEQSKEVA			16.000000	2124.217500	PPAR	0.500000	SI5762MAB	2	5.113374	2699748.000000	1067.634721	3		PPAR	289	300	KIKFKHITPLQE			10.000000	1481.883900	PPAR	0.500000	SI5762MAB	2	5.351664	16584048.000000	744.388249	3
PPAR	289	306	KIKFKHITPLQEQSKEVA			16.000000	2124.217500	PPAR	2.000000	SI5766MAB	2	5.103664	2668630.000000	1067.670435	1		PPAR	289	300	KIKFKHITPLQE			10.000000	1481.883900	PPAR	2.000000	SI5766MAB	2	5.338007	15980456.000000	744.419581	1
PPAR	289	306	KIKFKHITPLQEQSKEVA			16.000000	2124.217500	PPAR	2.000000	SI5770MAB	2	5.079537	2874884.000000	1067.642191	2		PPAR	289	300	KIKFKHITPLQE			10.000000	1481.883900	PPAR	2.000000	SI5770MAB	2	5.310554	17877608.000000	744.384363	2
PPAR	289	306	KIKFKHITPLQEQSKEVA			16.000000	2124.217500	PPAR	2.000000	SI5774MAB	2	5.105755	2533194.000000	1067.673784	3		PPAR	289	300	KIKFKHITPLQE			10.000000	1481.883900	PPAR	2.000000	SI5774MAB	2	5.337699	14540798.000000	744.380874	3
PPAR	289	306	KIKFKHITPLQEQSKEVA			16.000000	2124.217500	PPAR	10.000000	SI5778MAB	2	5.103529	2072969.000000	1067.492181	1		PPAR	289	300	KIKFKHITPLQE			10.000000	1481.883900	PPAR	10.000000	SI5778MAB	2	5.336536	11779067.000000	744.267881	1
PPAR	289	306	KIKFKHITPLQEQSKEVA			16.000000	2124.217500	PPAR	10.000000	SI5782MAB	2	5.093784	2259732.000000	1067.444728	2		PPAR	289	300	KIKFKHITPLQE			10.000000	1481.883900	PPAR	10.000000	SI5782MAB	2	5.329220	13222272.000000	744.250401	2
PPAR	289	306	KIKFKHITPLQEQSKEVA			16.000000	2124.217500	PPAR	10.000000	SI5786MAB	2	5.101473	2034524.000000	1067.366548	3		PPAR	289	300	KIKFKHITPLQE			10.000000	1481.883900	PPAR	10.000000	SI5786MAB	2	5.337399	10892268.000000	744.219141	3
PPAR	289	306	KIKFKHITPLQEQSKEVA			16.000000	2124.217500	PPAR	30.000002	SI5800MAB	2	5.108982	2056645.000000	1067.505071	1		PPAR	289	300	KIKFKHITPLQE			10.000000	1481.883900	PPAR	30.000002	SI5800MAB	2	5.342396	12308280.000000	744.305302	1
PPAR	289	306	KIKFKHITPLQEQSKEVA			16.000000	2124.217500	PPAR	30.000002	SI5804MAB	2	5.105274	1691520.000000	1067.560849	2		PPAR	289	300	KIKFKHITPLQE			10.000000	1481.883900	PPAR	30.000002	SI5804MAB	2	5.341261	10262262.000000	744.338397	2
PPAR	289	306	KIKFKHITPLQEQSKEVA			16.000000	2124.217500	PPAR	30.000002	SI5808MAB	2	5.107867	1309025.000000	1067.549747	3		PPAR	289	300	KIKFKHITPLQE			10.000000	1481.883900	PPAR	30.000002	SI5808MAB	2	5.345722	8311850.000000	744.357566	3
PPAR	289	306	KIKFKHITPLQEQSKEVA			16.000000	2124.217500	PPAR	60.000004	SI5812MAB	2	5.136756	1493519.000000	1067.626330	1		PPAR	289	300	KIKFKHITPLQE			10.000000	1481.883900	PPAR	60.000004	SI5812MAB	2	5.352823	8305348.000000	744.332391	1
PPAR	289	306	KIKFKHITPLQEQSKEVA			16.000000	2124.217500	PPAR	60.000004	SI5816MAB	2	5.115533	1174835.000000	1067.556677	2		PPAR	289	300	KIKFKHITPLQE			10.000000	1481.883900	PPAR	60.000004	SI5816MAB	2	5.349712	8147426.000000	744.355232	2
PPAR	289	306	KIKFKHITPLQEQSKEVA			16.000000	2124.217500	PPAR	60.000004	SI5820MAB	2	5.110363	1072506.000000	1067.572035	3		PPAR	289	300	KIKFKHITPLQE			10.000000	1481.883900	PPAR	60.000004	SI5820MAB	2	5.345103	7577312.000000	744.370924	3
PPAR	289	306	KIKFKHITPLQEQSKEVA			16.000000	2124.217500	PPAR_M280I	0.000000	SI6088MAB	2	5.094507	699473.000000	1063.214732	1		PPAR	289	300	KIKFKHITPLQE			10.000000	1481.883900	PPART475M_peptide	0.000000	SI5984MAB	2	5.289395	13293083.000000	741.841724	1
PPAR	289	306	KIKFKHITPLQEQSKEVA			16.000000	2124.217500	PPAR_M280I	0.000000	SI6092MAB	2	5.098814	470439.000000	1063.204738	2		PPAR	289	300	KIKFKHITPLQE			10.000000	1481.883900	PPART475M_peptide	0.000000	SI5988MAB	2	5.301809	5223476.000000	741.857296	2
PPAR	289	306	KIKFKHITPLQEQSKEVA			16.000000	2124.217500	PPAR_M280I	0.000000	SI6096MAB	2	5.094753	306145.000000	1063.213365	3		PPAR	289	300	KIKFKHITPLQE			10.000000	1481.883900	PPART475M_peptide	0.000000	SI5992MAB	2	5.311717	3583644.000000	741.843820	3
PPAR	289	306	KIKFKHITPLQEQSKEVA			16.000000	2124.217500	PPAR_M280I	0.500000	SI6025MAB	2	5.122424	1285333.000000	1067.297289	1		PPAR	289	300	KIKFKHITPLQE			10.000000	1481.883900	PPART475M_peptide	0.500000	SI5918MAB	2	5.347610	11874340.000000	744.250965	1
PPAR	289	306	KIKFKHITPLQEQSKEVA			16.000000	2124.217500	PPAR_M280I	0.500000	SI6029MAB	2	5.120516	527538.000000	1067.197720	2		PPAR	289	300	KIKFKHITPLQE			10.000000	1481.883900	PPART475M_peptide	0.500000	SI5922MAB	2	5.335715	11708510.000000	744.262156	2
PPAR	289	306	KIKFKHITPLQEQSKEVA			16.000000	2124.217500	PPAR_M280I	0.500000	SI6033MAB	2	5.119813	658505.000000	1067.273602	3		PPAR	289	300	KIKFKHITPLQE			10.000000	1481.883900	PPART475M_peptide	0.500000	SI5926MAB	2	5.303258	13701908.000000	744.225709	3
PPAR	289	306	KIKFKHITPLQEQSKEVA			16.000000	2124.217500	PPAR_M280I	2.000000	SI6037MAB	2	5.120073	699150.000000	1067.220158	1		PPAR	289	300	KIKFKHITPLQE			10.000000	1481.883900	PPART475M_peptide	2.000000	SI5930MAB	2	5.332440	12826070.000000	744.259034	1
PPAR	289	306	KIKFKHITPLQEQSKEVA			16.000000	2124.217500	PPAR_M280I	2.000000	SI6041MAB	2	5.114096	931061.000000	1067.261376	2		PPAR	289	300	KIKFKHITPLQE			10.000000	1481.883900	PPART475M_peptide	2.000000	SI5934MAB	2	5.314804	14351061.000000	744.302870	2
PPAR	289	306	KIKFKHITPLQEQSKEVA			16.000000	2124.217500	PPAR_M280I	2.000000	SI6045MAB	2	5.105176	737114.000000	1067.241797	3		PPAR	289	300	KIKFKHITPLQE			10.000000	1481.883900	PPART475M_peptide	2.000000	SI5938MAB	2	5.340606	10290773.000000	744.303971	3
PPAR	289	306	KIKFKHITPLQEQSKEVA			16.000000	2124.217500	PPAR_M280I	10.000000	SI6049MAB	2	5.104092	826512.000000	1067.057117	1		PPAR	289	300	KIKFKHITPLQE			10.000000	1481.883900	PPART475M_peptide	10.000000	SI5942MAB	2	5.321379	10809740.000000	744.147502	1
PPAR	289	306	KIKFKHITPLQEQSKEVA			16.000000	2124.217500	PPAR_M280I	10.000000	SI6053MAB	2	5.104028	782218.000000	1067.132595	2		PPAR	289	300	KIKFKHITPLQE			10.000000	1481.883900	PPART475M_peptide	10.000000	SI5946MAB	2	5.348339	9275765.000000	744.125300	2
PPAR	289	306	KIKFKHITPLQEQSKEVA			16.000000	2124.217500	PPAR_M280I	10.000000	SI6057MAB	2	5.117243	732856.000000	1067.131073	3		PPAR	289	300	KIKFKHITPLQE			10.000000	1481.883900	PPART475M_peptide	10.000000	SI5950MAB	2	5.345390	7101153.000000	744.155459	3
PPAR	289	306	KIKFKHITPLQEQSKEVA			16.000000	2124.217500	PPAR_M280I	30.000002	SI6061MAB	2	5.107964	678026.000000	1067.164434	1		PPAR	289	300	KIKFKHITPLQE			10.000000	1481.883900	PPART475M_peptide	30.000002	SI5954MAB	2	5.350945	7153953.000000	744.253177	1
PPAR	289	306	KIKFKHITPLQEQSKEVA			16.000000	2124.217500	PPAR_M280I	30.000002	SI6065MAB	2	5.121263	596563.000000	1067.129238	2		PPAR	289	300	KIKFKHITPLQE			10.000000	1481.883900	PPART475M_peptide	30.000002	SI5958MAB	2	5.345978	8654275.000000	744.223832	2
PPAR	289	306	KIKFKHITPLQEQSKEVA			16.000000	2124.217500	PPAR_M280I	30.000002	SI6069MAB	2	5.125596	514806.000000	1067.084808	3		PPAR	289	300	KIKFKHITPLQE			10.000000	1481.883900	PPART475M_peptide	30.000002	SI5962MAB	2	5.348031	8351091.000000	744.206444	3
PPAR	289	306	KIKFKHITPLQEQSKEVA			16.000000	2124.217500	PPAR_M280I	60.000004	SI6076MAB	2	5.129072	527308.000000	1067.321280	1		PPAR	289	300	KIKFKHITPLQE			10.000000	1481.883900	PPART475M_peptide	60.000004	SI5972MAB	2	5.314679	9658412.000000	744.115218	1
PPAR	289	306	KIKFKHITPLQEQSKEVA			16.000000	2124.217500	PPAR_M280I	60.000004	SI6080MAB	2	5.134542	411098.000000	1067.126985	2		PPAR	289	300	KIKFKHITPLQE			10.000000	1481.883900	PPART475M_peptide	60.000004	SI5976MAB	2	5.333942	6717590.000000	744.108241	2
PPAR	289	306	KIKFKHITPLQEQSKEVA			16.000000	2124.217500	PPAR_M280I	60.000004	SI6084MAB	2	5.140415	139639.000000	1066.367328	3		PPAR	289	300	KIKFKHITPLQE			10.000000	1481.883900	PPART475M_peptide	60.000004	SI5980MAB	2	5.339087	6773605.000000	744.152394	3
PPAR	307	314	IRIFQGCQ			7.000000	964.503300	PPAR	0.000000	SI5996MAB	1	6.395365	7918990.000000	964.969072	1		PPAR	289	306	KIKFKHITPLQEQSKEVA			16.000000	2124.217500	PPAR	0.000000	SI5996MAB	2	5.067575	1466872.000000	1063.221775	1
PPAR	307	314	IRIFQGCQ			7.000000	964.503300	PPAR	0.000000	SI6000MAB	1	6.401530	6457650.000000	964.972661	2		PPAR	289	306	KIKFKHITPLQEQSKEVA			16.000000	2124.217500	PPAR	0.000000	SI6000MAB	2	5.075431	1317345.000000	1063.195049	2
PPAR	307	314	IRIFQGCQ			7.000000	964.503300	PPAR	0.000000	SI6004MAB	1	6.399581	6627681.000000	964.979020	3		PPAR	289	306	KIKFKHITPLQEQSKEVA			16.000000	2124.217500	PPAR	0.000000	SI6004MAB	2	5.072847	1246013.000000	1063.228606	3
PPAR	307	314	IRIFQGCQ			7.000000	964.503300	PPAR	0.500000	SI5754MAB	1	6.421497	13256398.000000	969.191615	1		PPAR	289	306	KIKFKHITPLQEQSKEVA			16.000000	2124.217500	PPAR	0.500000	SI5754MAB	2	5.109277	3138607.000000	1067.600159	1
PPAR	307	314	IRIFQGCQ			7.000000	964.503300	PPAR	0.500000	SI5758MAB	1	6.422991	11698051.000000	969.203834	2		PPAR	289	306	KIKFKHITPLQEQSKEVA			16.000000	2124.217500	PPAR	0.500000	SI5758MAB	2	5.111257	2804652.000000	1067.642774	2
PPAR	307	314	IRIFQGCQ			7.000000	964.503300	PPAR	0.500000	SI5762MAB	1	6.430657	11191555.000000	969.198379	3		PPAR	289	306	KIKFKHITPLQEQSKEVA			16.000000	2124.217500	PPAR	0.500000	SI5762MAB	2	5.113374	2699748.000000	1067.634721	3
PPAR	307	314	IRIFQGCQ			7.000000	964.503300	PPAR	2.000000	SI5766MAB	1	6.418443	11371661.000000	969.225707	1		PPAR	289	306	KIKFKHITPLQEQSKEVA			16.000000	2124.217500	PPAR	2.000000	SI5766MAB	2	5.103664	2668630.000000	1067.670435	1
PPAR	307	314	IRIFQGCQ			7.000000	964.503300	PPAR	2.000000	SI5770MAB	1	6.401536	13088646.000000	969.229109	2		PPAR	289	306	KIKFKHITPLQEQSKEVA			16.000000	2124.217500	PPAR	2.000000	SI5770MAB	2	5.079537	2874884.000000	1067.642191	2
PPAR	307	314	IRIFQGCQ			7.000000	964.503300	PPAR	2.000000	SI5774MAB	1	6.419042	9779456.000000	969.253866	3		PPAR	289	306	KIKFKHITPLQEQSKEVA			16.000000	2124.217500	PPAR	2.000000	SI5774MAB	2	5.105755	2533194.000000	1067.673784	3
PPAR	307	314	IRIFQGCQ			7.000000	964.503300	PPAR	10.000000	SI5778MAB	1	6.420756	7403855.000000	969.066166	1		PPAR	289	306	KIKFKHITPLQEQSKEVA			16.000000	2124.217500	PPAR	10.000000	SI5778MAB	2	5.103529	2072969.000000	1067.492181	1
PPAR	307	314	IRIFQGCQ			7.000000	964.503300	PPAR	10.000000	SI5782MAB	1	6.413124	9007385.000000	969.119969	2		PPAR	289	306	KIKFKHITPLQEQSKEVA			16.000000	2124.217500	PPAR	10.000000	SI5782MAB	2	5.093784	2259732.000000	1067.444728	2
PPAR	307	314	IRIFQGCQ			7.000000	964.503300	PPAR	10.000000	SI5786MAB	1	6.419292	8287676.000000	969.102113	3		PPAR	289	306	KIKFKHITPLQEQSKEVA			16.000000	2124.217500	PPAR	10.000000	SI5786MAB	2	5.101473	2034524.000000	1067.366548	3
PPAR	307	314	IRIFQGCQ			7.000000	964.503300	PPAR	30.000002	SI5800MAB	1	6.424545	8396761.000000	969.102938	1		PPAR	289	306	KIKFKHITPLQEQSKEVA			16.000000	2124.217500	PPAR	30.000002	SI5800MAB	2	5.108982	2056645.000000	1067.505071	1
PPAR	307	314	IRIFQGCQ			7.000000	964.503300	PPAR	30.000002	SI5804MAB	1	6.422091	6510556.000000	969.126580	2		PPAR	289	306	KIKFKHITPLQEQSKEVA			16.000000	2124.217500	PPAR	30.000002	SI5804MAB	2	5.105274	1691520.000000	1067.560849	2
PPAR	307	314	IRIFQGCQ			7.000000	964.503300	PPAR	30.000002	SI5808MAB	1	6.426936	4339661.000000	969.144028	3		PPAR	289	306	KIKFKHITPLQEQSKEVA			16.000000	2124.217500	PPAR	30.000002	SI5808MAB	2	5.107867	1309025.000000	1067.549747	3
PPAR	307	314	IRIFQGCQ			7.000000	964.503300	PPAR	60.000004	SI5812MAB	1	6.432252	4558660.000000	969.098177	1		PPAR	289	306	KIKFKHITPLQEQSKEVA			16.000000	2124.217500	PPAR	60.000004	SI5812MAB	2	5.117633	1269334.000000	1067.564520	1
PPAR	307	314	IRIFQGCQ			7.000000	964.503300	PPAR	60.000004	SI5816MAB	1	6.431731	4241849.000000	969.114959	2		PPAR	289	306	KIKFKHITPLQEQSKEVA			16.000000	2124.217500	PPAR	60.000004	SI5816MAB	2	5.115533	1174835.000000	1067.556677	2
PPAR	307	314	IRIFQGCQ			7.000000	964.503300	PPAR	60.000004	SI5820MAB	1	6.424965	3722157.000000	969.128320	3		PPAR	289	306	KIKFKHITPLQEQSKEVA			16.000000	2124.217500	PPAR	60.000004	SI5820MAB	2	5.110363	1072506.000000	1067.572035	3
PPAR	307	314	IRIFQGCQ			7.000000	964.503300	PPAR_M280I	0.000000	SI6088MAB	1	6.402984	2661806.000000	964.973518	1		PPAR	289	306	KIKFKHITPLQEQSKEVA			16.000000	2124.217500	PPART475M_peptide	0.000000	SI5984MAB	2	5.062425	1547868.000000	1063.223923	1
PPAR	307	314	IRIFQGCQ			7.000000	964.503300	PPAR_M280I	0.000000	SI6092MAB	1	6.407820	1644383.000000	964.999286	2		PPAR	289	306	KIKFKHITPLQEQSKEVA			16.000000	2124.217500	PPART475M_peptide	0.000000	SI5988MAB	2	5.068329	655284.000000	1063.204246	2
PPAR	307	314	IRIFQGCQ			7.000000	964.503300	PPAR_M280I	0.000000	SI6096MAB	1	6.406966	1139466.000000	964.955671	3		PPAR	289	306	KIKFKHITPLQEQSKEVA			16.000000	2124.217500	PPART475M_peptide	0.000000	SI5992MAB	2	5.079228	465256.000000	1063.212459	3
PPAR	307	314	IRIFQGCQ			7.000000	964.503300	PPAR_M280I	0.500000	SI6025MAB	1	6.426178	4452697.000000	967.830136	1		PPAR	289	306	KIKFKHITPLQEQSKEVA			16.000000	2124.217500	PPART475M_peptide	0.500000	SI5918MAB	2	5.111296	1674649.000000	1067.370312	1
PPAR	307	314	IRIFQGCQ			7.000000	964.503300	PPAR_M280I	0.500000	SI6029MAB	1	6.431817	1317105.000000	967.822812	2		PPAR	289	306	KIKFKHITPLQEQSKEVA			16.000000	2124.217500	PPART475M_peptide	0.500000	SI5922MAB	2	5.106654	1677788.000000	1067.317495	2
PPAR	307	314	IRIFQGCQ			7.000000	964.503300	PPAR_M280I	0.500000	SI6033MAB	1	6.426929	1777285.000000	968.094910	3		PPAR	289	306	KIKFKHITPLQEQSKEVA			16.000000	2124.217500	PPART475M_peptide	0.500000	SI5926MAB	2	5.075048	1613018.000000	1067.349283	3
PPAR	307	314	IRIFQGCQ			7.000000	964.503300	PPAR_M280I	2.000000	SI6037MAB	1	6.420627	2309916.000000	968.639602	1		PPAR	289	306	KIKFKHITPLQEQSKEVA			16.000000	2124.217500	PPART475M_peptide	2.000000	SI5930MAB	2	5.102051	1572137.000000	1067.341610	1
PPAR	307	314	IRIFQGCQ			7.000000	964.503300	PPAR_M280I	2.000000	SI6041MAB	1	6.417606	3115355.000000	968.897191	2		PPAR	289	306	KIKFKHITPLQEQSKEVA			16.000000	2124.217500	PPART475M_peptide	2.000000	SI5934MAB	2	5.088126	1870449.000000	1067.429315	2
PPAR	307	314	IRIFQGCQ			7.000000	964.503300	PPAR_M280I	2.000000	SI6045MAB	1	6.411895	2369166.000000	968.903704	3		PPAR	289	306	KIKFKHITPLQEQSKEVA			16.000000	2124.217500	PPART475M_peptide	2.000000	SI5938MAB	2	5.109606	1433906.000000	1067.441659	3
PPAR	307	314	IRIFQGCQ			7.000000	964.503300	PPAR_M280I	10.000000	SI6049MAB	1	6.413805	2327482.000000	968.926902	1		PPAR	289	306	KIKFKHITPLQEQSKEVA			16.000000	2124.217500	PPART475M_peptide	10.000000	SI5942MAB	2	5.092047	1677036.000000	1067.234569	1
PPAR	307	314	IRIFQGCQ			7.000000	964.503300	PPAR_M280I	10.000000	SI6053MAB	1	6.414967	2436430.000000	968.914660	2		PPAR	289	306	KIKFKHITPLQEQSKEVA			16.000000	2124.217500	PPART475M_peptide	10.000000	SI5946MAB	2	5.119136	1534628.000000	1067.209491	2
PPAR	307	314	IRIFQGCQ			7.000000	964.503300	PPAR_M280I	10.000000	SI6057MAB	1	6.421554	2088764.000000	968.905431	3		PPAR	289	306	KIKFKHITPLQEQSKEVA			16.000000	2124.217500	PPART475M_peptide	10.000000	SI5950MAB	2	5.113054	1055050.000000	1067.210972	3
PPAR	307	314	IRIFQGCQ			7.000000	964.503300	PPAR_M280I	30.000002	SI6061MAB	1	6.417257	1928051.000000	969.012572	1		PPAR	289	306	KIKFKHITPLQEQSKEVA			16.000000	2124.217500	PPART475M_peptide	30.000002	SI5954MAB	2	5.116487	959876.000000	1067.355126	1
PPAR	307	314	IRIFQGCQ			7.000000	964.503300	PPAR_M280I	30.000002	SI6065MAB	1	6.428708	1575166.000000	968.998116	2		PPAR	289	306	KIKFKHITPLQEQSKEVA			16.000000	2124.217500	PPART475M_peptide	30.000002	SI5958MAB	2	5.114280	1197402.000000	1067.309110	2
PPAR	307	314	IRIFQGCQ			7.000000	964.503300	PPAR_M280I	30.000002	SI6069MAB	1	6.435194	1204300.000000	968.922724	3		PPAR	289	306	KIKFKHITPLQEQSKEVA			16.000000	2124.217500	PPART475M_peptide	30.000002	SI5962MAB	2	5.117376	1135019.000000	1067.314577	3
PPAR	307	314	IRIFQGCQ			7.000000	964.503300	PPAR_M280I	60.000004	SI6076MAB	1	6.428080	1301999.000000	968.939709	1		PPAR	289	306	KIKFKHITPLQEQSKEVA			16.000000	2124.217500	PPART475M_peptide	60.000004	SI5972MAB	2	5.081820	1250279.000000	1067.185672	1
PPAR	307	314	IRIFQGCQ			7.000000	964.503300	PPAR_M280I	60.000004	SI6080MAB	1	6.437325	825126.000000	968.775376	2		PPAR	289	306	KIKFKHITPLQEQSKEVA			16.000000	2124.217500	PPART475M_peptide	60.000004	SI5976MAB	2	5.101414	921793.000000	1067.185692	2
PPAR	307	314	IRIFQGCQ			7.000000	964.503300	PPAR_M280I	60.000004	SI6084MAB	1	6.441992	370334.000000	967.595388	3		PPAR	289	306	KIKFKHITPLQEQSKEVA			16.000000	2124.217500	PPART475M_peptide	60.000004	SI5980MAB	2	5.108163	888647.000000	1067.198733	3
PPAR	307	315	IRIFQGCQF			8.000000	1111.571700	PPAR	0.000000	SI5996MAB	2	7.397233	29695747.000000	556.601652	1		PPAR	307	314	IRIFQGCQ			7.000000	964.503300	PPAR	0.000000	SI5996MAB	1	6.395365	7918990.000000	964.969072	1
PPAR	307	315	IRIFQGCQF			8.000000	1111.571700	PPAR	0.000000	SI6000MAB	2	7.400363	25963538.000000	556.622028	2		PPAR	307	314	IRIFQGCQ			7.000000	964.503300	PPAR	0.000000	SI6000MAB	1	6.401530	6457650.000000	964.972661	2
PPAR	307	315	IRIFQGCQF			8.000000	1111.571700	PPAR	0.000000	SI6004MAB	2	7.398775	29631846.000000	556.618687	3		PPAR	307	314	IRIFQGCQ			7.000000	964.503300	PPAR	0.000000	SI6004MAB	1	6.399581	6627681.000000	964.979020	3
PPAR	307	315	IRIFQGCQF			8.000000	1111.571700	PPAR	0.500000	SI5754MAB	2	7.434685	41362742.000000	559.031195	1		PPAR	307	314	IRIFQGCQ			7.000000	964.503300	PPAR	0.500000	SI5754MAB	1	6.421497	13256398.000000	969.191615	1
PPAR	307	315	IRIFQGCQF			8.000000	1111.571700	PPAR	0.500000	SI5758MAB	2	7.440771	44123443.000000	559.028006	2		PPAR	307	314	IRIFQGCQ			7.000000	964.503300	PPAR	0.500000	SI5758MAB	1	6.422991	11698051.000000	969.203834	2
PPAR	307	315	IRIFQGCQF			8.000000	1111.571700	PPAR	0.500000	SI5762MAB	2	7.446538	43946031.000000	559.041297	3		PPAR	307	314	IRIFQGCQ			7.000000	964.503300	PPAR	0.500000	SI5762MAB	1	6.430657	11191555.000000	969.198379	3
PPAR	307	315	IRIFQGCQF			8.000000	1111.571700	PPAR	2.000000	SI5766MAB	2	7.434677	50749353.000000	559.042918	1		PPAR	307	314	IRIFQGCQ			7.000000	964.503300	PPAR	2.000000	SI5766MAB	1	6.418443	11371661.000000	969.225707	1
PPAR	307	315	IRIFQGCQF			8.000000	1111.571700	PPAR	2.000000	SI5770MAB	2	7.415570	58425973.000000	559.050245	2		PPAR	307	314	IRIFQGCQ			7.000000	964.503300	PPAR	2.000000	SI5770MAB	1	6.401536	13088646.000000	969.229109	2
PPAR	307	315	IRIFQGCQF			8.000000	1111.571700	PPAR	2.000000	SI5774MAB	2	7.434230	39181120.000000	559.053725	3		PPAR	307	314	IRIFQGCQ			7.000000	964.503300	PPAR	2.000000	SI5774MAB	1	6.419042	9779456.000000	969.253866	3
PPAR	307	315	IRIFQGCQF			8.000000	1111.571700	PPAR	10.000000	SI5778MAB	2	7.433516	33340527.000000	558.937165	1		PPAR	307	314	IRIFQGCQ			7.000000	964.503300	PPAR	10.000000	SI5778MAB	1	6.420756	7403855.000000	969.066166	1
PPAR	307	315	IRIFQGCQF			8.000000	1111.571700	PPAR	10.000000	SI5782MAB	2	7.427560	34280848.000000	558.977383	2		PPAR	307	314	IRIFQGCQ			7.000000	964.503300	PPAR	10.000000	SI5782MAB	1	6.413124	9007385.000000	969.119969	2
PPAR	307	315	IRIFQGCQF			8.000000	1111.571700	PPAR	10.000000	SI5786MAB	2	7.434593	29111811.000000	558.984872	3		PPAR	307	314	IRIFQGCQ			7.000000	964.503300	PPAR	10.000000	SI5786MAB	1	6.419292	8287676.000000	969.102113	3
PPAR	307	315	IRIFQGCQF			8.000000	1111.571700	PPAR	30.000002	SI5800MAB	2	7.440318	43679076.000000	558.966285	1		PPAR	307	314	IRIFQGCQ			7.000000	964.503300	PPAR	30.000002	SI5800MAB	1	6.424545	8396761.000000	969.102938	1
PPAR	307	315	IRIFQGCQF			8.000000	1111.571700	PPAR	30.000002	SI5804MAB	2	7.437955	35739336.000000	558.973915	2		PPAR	307	314	IRIFQGCQ			7.000000	964.503300	PPAR	30.000002	SI5804MAB	1	6.422091	6510556.000000	969.126580	2
PPAR	307	315	IRIFQGCQF			8.000000	1111.571700	PPAR	30.000002	SI5808MAB	2	7.439839	26505063.000000	558.969016	3		PPAR	307	314	IRIFQGCQ			7.000000	964.503300	PPAR	30.000002	SI5808MAB	1	6.426936	4339661.000000	969.144028	3
PPAR	307	315	IRIFQGCQF			8.000000	1111.571700	PPAR	60.000004	SI5812MAB	2	7.446057	27974374.000000	558.938398	1		PPAR	307	314	IRIFQGCQ			7.000000	964.503300	PPAR	60.000004	SI5812MAB	1	6.432252	4558660.000000	969.098177	1
PPAR	307	315	IRIFQGCQF			8.000000	1111.571700	PPAR	60.000004	SI5816MAB	2	7.443460	27214834.000000	558.944255	2		PPAR	307	314	IRIFQGCQ			7.000000	964.503300	PPAR	60.000004	SI5816MAB	1	6.431731	4241849.000000	969.114959	2
PPAR	307	315	IRIFQGCQF			8.000000	1111.571700	PPAR	60.000004	SI5820MAB	2	7.438435	25475640.000000	558.944100	3		PPAR	307	314	IRIFQGCQ			7.000000	964.503300	PPAR	60.000004	SI5820MAB	1	6.424965	3722157.000000	969.128320	3
PPAR	307	315	IRIFQGCQF			8.000000	1111.571700	PPAR_M280I	0.000000	SI6088MAB	2	7.399763	16502426.000000	556.612255	1		PPAR	307	314	IRIFQGCQ			7.000000	964.503300	PPART475M_peptide	0.000000	SI5984MAB	1	6.388769	6175491.000000	964.987648	1
PPAR	307	315	IRIFQGCQF			8.000000	1111.571700	PPAR_M280I	0.000000	SI6092MAB	2	7.403955	10436148.000000	556.618001	2		PPAR	307	314	IRIFQGCQ			7.000000	964.503300	PPART475M_peptide	0.000000	SI5988MAB	1	6.397145	2612856.000000	964.993669	2
PPAR	307	315	IRIFQGCQF			8.000000	1111.571700	PPAR_M280I	0.000000	SI6096MAB	2	7.395556	9472518.000000	556.611002	3		PPAR	307	314	IRIFQGCQ			7.000000	964.503300	PPART475M_peptide	0.000000	SI5992MAB	1	6.406167	1786972.000000	964.985000	3
PPAR	307	315	IRIFQGCQF			8.000000	1111.571700	PPAR_M280I	0.500000	SI6025MAB	2	7.432398	13251649.000000	558.309662	1		PPAR	307	314	IRIFQGCQ			7.000000	964.503300	PPART475M_peptide	0.500000	SI5918MAB	1	6.428674	4837688.000000	968.868650	1
PPAR	307	315	IRIFQGCQF			8.000000	1111.571700	PPAR_M280I	0.500000	SI6029MAB	2	7.435892	7724139.000000	558.265243	2		PPAR	307	314	IRIFQGCQ			7.000000	964.503300	PPART475M_peptide	0.500000	SI5922MAB	1	6.424444	5150289.000000	968.718057	2
PPAR	307	315	IRIFQGCQF			8.000000	1111.571700	PPAR_M280I	0.500000	SI6033MAB	2	7.430509	9787935.000000	558.403501	3		PPAR	307	314	IRIFQGCQ			7.000000	964.503300	PPART475M_peptide	0.500000	SI5926MAB	1	6.401042	5710915.000000	968.770573	3
PPAR	307	315	IRIFQGCQF			8.000000	1111.571700	PPAR_M280I	2.000000	SI6037MAB	2	7.428310	11403198.000000	558.677440	1		PPAR	307	314	IRIFQGCQ			7.000000	964.503300	PPART475M_peptide	2.000000	SI5930MAB	1	6.422058	5073715.000000	968.932129	1
PPAR	307	315	IRIFQGCQF			8.000000	1111.571700	PPAR_M280I	2.000000	SI6041MAB	2	7.421409	13001527.000000	558.825740	2		PPAR	307	314	IRIFQGCQ			7.000000	964.503300	PPART475M_peptide	2.000000	SI5934MAB	1	6.409474	6325343.000000	968.993306	2
PPAR	307	315	IRIFQGCQF			8.000000	1111.571700	PPAR_M280I	2.000000	SI6045MAB	2	7.415317	12083416.000000	558.806590	3		PPAR	307	314	IRIFQGCQ			7.000000	964.503300	PPART475M_peptide	2.000000	SI5938MAB	1	6.424149	3922869.000000	968.987146	3
PPAR	307	315	IRIFQGCQF			8.000000	1111.571700	PPAR_M280I	10.000000	SI6049MAB	2	7.416204	10879272.000000	558.807905	1		PPAR	307	314	IRIFQGCQ			7.000000	964.503300	PPART475M_peptide	10.000000	SI5942MAB	1	6.409434	4649937.000000	968.937130	1
PPAR	307	315	IRIFQGCQF			8.000000	1111.571700	PPAR_M280I	10.000000	SI6053MAB	2	7.414248	12557815.000000	558.819408	2		PPAR	307	314	IRIFQGCQ			7.000000	964.503300	PPART475M_peptide	10.000000	SI5946MAB	1	6.430213	3792277.000000	968.908600	2
PPAR	307	315	IRIFQGCQF			8.000000	1111.571700	PPAR_M280I	10.000000	SI6057MAB	2	7.422069	9839100.000000	558.840802	3		PPAR	307	314	IRIFQGCQ			7.000000	964.503300	PPART475M_peptide	10.000000	SI5950MAB	1	6.424611	2324718.000000	968.829605	3
PPAR	307	315	IRIFQGCQF			8.000000	1111.571700	PPAR_M280I	30.000002	SI6061MAB	2	7.419960	9214385.000000	558.861162	1		PPAR	307	314	IRIFQGCQ			7.000000	964.503300	PPART475M_peptide	30.000002	SI5954MAB	1	6.427016	2312015.000000	968.909893	1
PPAR	307	315	IRIFQGCQF			8.000000	1111.571700	PPAR_M280I	30.000002	SI6065MAB	2	7.428961	7222648.000000	558.858718	2		PPAR	307	314	IRIFQGCQ			7.000000	964.503300	PPART475M_peptide	30.000002	SI5958MAB	1	6.427411	2928616.000000	968.928025	2
PPAR	307	315	IRIFQGCQF			8.000000	1111.571700	PPAR_M280I	30.000002	SI6069MAB	2	7.436815	5792446.000000	558.822876	3		PPAR	307	314	IRIFQGCQ			7.000000	964.503300	PPART475M_peptide	30.000002	SI5962MAB	1	6.426970	2845179.000000	968.946030	3
PPAR	307	315	IRIFQGCQF			8.000000	1111.571700	PPAR_M280I	60.000004	SI6076MAB	2	7.433040	8341165.000000	558.854397	1		PPAR	307	314	IRIFQGCQ			7.000000	964.503300	PPART475M_peptide	60.000004	SI5972MAB	1	6.404095	3816364.000000	968.942875	1
PPAR	307	315	IRIFQGCQF			8.000000	1111.571700	PPAR_M280I	60.000004	SI6080MAB	2	7.441415	5580697.000000	558.773123	2		PPAR	307	314	IRIFQGCQ			7.000000	964.503300	PPART475M_peptide	60.000004	SI5976MAB	1	6.418116	2145308.000000	968.833906	2
PPAR	307	315	IRIFQGCQF			8.000000	1111.571700	PPAR_M280I	60.000004	SI6084MAB	2	7.446883	2903119.000000	558.218594	3		PPAR	307	314	IRIFQGCQ			7.000000	964.503300	PPART475M_peptide	60.000004	SI5980MAB	1	6.421144	2214681.000000	968.902647	3
PPAR	321	326	VQEITE			5.000000	718.361800	PPAR	0.000000	SI5996MAB	1	5.166421	3323896.000000	718.626416	1		PPAR	307	315	IRIFQGCQF			8.000000	1111.571700	PPAR	0.000000	SI5996MAB	2	7.397233	29695747.000000	556.601652	1
PPAR	321	326	VQEITE			5.000000	718.361800	PPAR	0.000000	SI6000MAB	1	5.174032	2880837.000000	718.635246	2		PPAR	307	315	IRIFQGCQF			8.000000	1111.571700	PPAR	0.000000	SI6000MAB	2	7.400363	25963538.000000	556.622028	2
PPAR	321	326	VQEITE			5.000000	718.361800	PPAR	0.000000	SI6004MAB	1	5.171684	2867693.000000	718.649314	3		PPAR	307	315	IRIFQGCQF			8.000000	1111.571700	PPAR	0.000000	SI6004MAB	2	7.398775	29631846.000000	556.618687	3
PPAR	321	326	VQEITE			5.000000	718.361800	PPAR	0.500000	SI5754MAB	1	5.180576	4909714.000000	719.058720	1		PPAR	307	315	IRIFQGCQF			8.000000	1111.571700	PPAR	0.500000	SI5754MAB	2	7.434685	41362742.000000	559.031195	1
PPAR	321	326	VQEITE			5.000000	718.361800	PPAR	0.500000	SI5758MAB	1	5.182652	5064260.000000	719.067725	2		PPAR	307	315	IRIFQGCQF			8.000000	1111.571700	PPAR	0.500000	SI5758MAB	2	7.440771	44123443.000000	559.028006	2
PPAR	321	326	VQEITE			5.000000	718.361800	PPAR	0.500000	SI5762MAB	1	5.186129	4595126.000000	719.066462	3		PPAR	307	315	IRIFQGCQF			8.000000	1111.571700	PPAR	0.500000	SI5762MAB	2	7.446538	43946031.000000	559.041297	3
PPAR	321	326	VQEITE			5.000000	718.361800	PPAR	2.000000	SI5766MAB	1	5.177745	4639308.000000	719.515020	1		PPAR	307	315	IRIFQGCQF			8.000000	1111.571700	PPAR	2.000000	SI5766MAB	2	7.434677	50749353.000000	559.042918	1
PPAR	321	326	VQEITE			5.000000	718.361800	PPAR	2.000000	SI5770MAB	1	5.172172	5790460.000000	719.457751	2		PPAR	307	315	IRIFQGCQF			8.000000	1111.571700	PPAR	2.000000	SI5770MAB	2	7.415570	58425973.000000	559.050245	2
PPAR	321	326	VQEITE			5.000000	718.361800	PPAR	2.000000	SI5774MAB	1	5.176731	4023175.000000	719.524485	3		PPAR	307	315	IRIFQGCQF			8.000000	1111.571700	PPAR	2.000000	SI5774MAB	2	7.434230	39181120.000000	559.053725	3
PPAR	321	326	VQEITE			5.000000	718.361800	PPAR	10.000000	SI5778MAB	1	5.176363	3021006.000000	720.288140	1		PPAR	307	315	IRIFQGCQF			8.000000	1111.571700	PPAR	10.000000	SI5778MAB	2	7.433516	33340527.000000	558.937165	1
PPAR	321	326	VQEITE			5.000000	718.361800	PPAR	10.000000	SI5782MAB	1	5.172569	3244021.000000	720.414711	2		PPAR	307	315	IRIFQGCQF			8.000000	1111.571700	PPAR	10.000000	SI5782MAB	2	7.427560	34280848.000000	558.977383	2
PPAR	321	326	VQEITE			5.000000	718.361800	PPAR	10.000000	SI5786MAB	1	5.175636	2608419.000000	720.430214	3		PPAR	307	315	IRIFQGCQF			8.000000	1111.571700	PPAR	10.000000	SI5786MAB	2	7.434593	29111811.000000	558.984872	3
PPAR	321	326	VQEITE			5.000000	718.361800	PPAR	30.000002	SI5800MAB	1	5.179908	3333047.000000	721.009599	1		PPAR	307	315	IRIFQGCQF			8.000000	1111.571700	PPAR	30.000002	SI5800MAB	2	7.440318	43679076.000000	558.966285	1
PPAR	321	326	VQEITE			5.000000	718.361800	PPAR	30.000002	SI5804MAB	1	5.175703	2586450.000000	720.904107	2		PPAR	307	315	IRIFQGCQF			8.000000	1111.571700	PPAR	30.000002	SI5804MAB	2	7.437955	35739336.000000	558.973915	2
PPAR	321	326	VQEITE			5.000000	718.361800	PPAR	30.000002	SI5808MAB	1	5.178404	1920314.000000	720.844618	3		PPAR	307	315	IRIFQGCQF			8.000000	1111.571700	PPAR	30.000002	SI5808MAB	2	7.439839	26505063.000000	558.969016	3
PPAR	321	326	VQEITE			5.000000	718.361800	PPAR	60.000004	SI5812MAB	1	5.185655	1883459.000000	721.311917	1		PPAR	307	315	IRIFQGCQF			8.000000	1111.571700	PPAR	60.000004	SI5812MAB	2	7.446057	27974374.000000	558.938398	1
PPAR	321	326	VQEITE			5.000000	718.361800	PPAR	60.000004	SI5816MAB	1	5.186703	1822408.000000	721.382415	2		PPAR	307	315	IRIFQGCQF			8.000000	1111.571700	PPAR	60.000004	SI5816MAB	2	7.443460	27214834.000000	558.944255	2
PPAR	321	326	VQEITE			5.000000	718.361800	PPAR	60.000004	SI5820MAB	1	5.178241	1703824.000000	721.430982	3		PPAR	307	315	IRIFQGCQF			8.000000	1111.571700	PPAR	60.000004	SI5820MAB	2	7.438435	25475640.000000	558.944100	3
PPAR	321	326	VQEITE			5.000000	718.361800	PPAR_M280I	0.000000	SI6088MAB	1	5.185557	1490587.000000	718.614950	1		PPAR	307	315	IRIFQGCQF			8.000000	1111.571700	PPART475M_peptide	0.000000	SI5984MAB	2	7.385195	33000195.000000	556.606062	1
PPAR	321	326	VQEITE			5.000000	718.361800	PPAR_M280I	0.000000	SI6092MAB	1	5.188440	851261.000000	718.626002	2		PPAR	307	315	IRIFQGCQF			8.000000	1111.571700	PPART475M_peptide	0.000000	SI5988MAB	2	7.389742	18710297.000000	556.629761	2
PPAR	321	326	VQEITE			5.000000	718.361800	PPAR_M280I	0.000000	SI6096MAB	1	5.188225	658382.000000	718.634075	3		PPAR	307	315	IRIFQGCQF			8.000000	1111.571700	PPART475M_peptide	0.000000	SI5992MAB	2	7.404084	12588133.000000	556.606750	3
PPAR	321	326	VQEITE			5.000000	718.361800	PPAR_M280I	0.500000	SI6025MAB	1	5.191476	1891921.000000	718.803812	1		PPAR	307	315	IRIFQGCQF			8.000000	1111.571700	PPART475M_peptide	0.500000	SI5918MAB	2	7.447439	27945516.000000	558.694692	1
PPAR	321	326	VQEITE			5.000000	718.361800	PPAR_M280I	0.500000	SI6029MAB	1	5.190751	737150.000000	719.068268	2		PPAR	307	315	IRIFQGCQF			8.000000	1111.571700	PPART475M_peptide	0.500000	SI5922MAB	2	7.445555	28376046.000000	558.692236	2
PPAR	321	326	VQEITE			5.000000	718.361800	PPAR_M280I	0.500000	SI6033MAB	1	5.190255	998910.000000	718.913260	3		PPAR	307	315	IRIFQGCQF			8.000000	1111.571700	PPART475M_peptide	0.500000	SI5926MAB	2	7.415657	34929432.000000	558.692755	3
PPAR	321	326	VQEITE			5.000000	718.361800	PPAR_M280I	2.000000	SI6037MAB	1	5.190795	1065961.000000	719.029046	1		PPAR	307	315	IRIFQGCQF			8.000000	1111.571700	PPART475M_peptide	2.000000	SI5930MAB	2	7.437968	29023519.000000	558.729829	1
PPAR	321	326	VQEITE			5.000000	718.361800	PPAR_M280I	2.000000	SI6041MAB	1	5.186320	1413580.000000	719.015435	2		PPAR	307	315	IRIFQGCQF			8.000000	1111.571700	PPART475M_peptide	2.000000	SI5934MAB	2	7.422971	37101280.000000	558.754451	2
PPAR	321	326	VQEITE			5.000000	718.361800	PPAR_M280I	2.000000	SI6045MAB	1	5.184426	1213840.000000	718.992545	3		PPAR	307	315	IRIFQGCQF			8.000000	1111.571700	PPART475M_peptide	2.000000	SI5938MAB	2	7.434811	23612765.000000	558.744033	3
PPAR	321	326	VQEITE			5.000000	718.361800	PPAR_M280I	10.000000	SI6049MAB	1	5.187020	947289.000000	719.418861	1		PPAR	307	315	IRIFQGCQF			8.000000	1111.571700	PPART475M_peptide	10.000000	SI5942MAB	2	7.413641	22493348.000000	558.736162	1
PPAR	321	326	VQEITE			5.000000	718.361800	PPAR_M280I	10.000000	SI6053MAB	1	5.190886	1112743.000000	719.450263	2		PPAR	307	315	IRIFQGCQF			8.000000	1111.571700	PPART475M_peptide	10.000000	SI5946MAB	2	7.437131	18936742.000000	558.712474	2
PPAR	321	326	VQEITE			5.000000	718.361800	PPAR_M280I	10.000000	SI6057MAB	1	5.192210	858680.000000	719.465301	3		PPAR	307	315	IRIFQGCQF			8.000000	1111.571700	PPART475M_peptide	10.000000	SI5950MAB	2	7.431479	14089799.000000	558.675706	3
PPAR	321	326	VQEITE			5.000000	718.361800	PPAR_M280I	30.000002	SI6061MAB	1	5.184359	745059.000000	719.885272	1		PPAR	307	315	IRIFQGCQF			8.000000	1111.571700	PPART475M_peptide	30.000002	SI5954MAB	2	7.425376	16249365.000000	558.723778	1
PPAR	321	326	VQEITE			5.000000	718.361800	PPAR_M280I	30.000002	SI6065MAB	1	5.191311	574933.000000	719.903208	2		PPAR	307	315	IRIFQGCQF			8.000000	1111.571700	PPART475M_peptide	30.000002	SI5958MAB	2	7.424832	19828571.000000	558.719620	2
PPAR	321	326	VQEITE			5.000000	718.361800	PPAR_M280I	30.000002	SI6069MAB	1	5.193334	439251.000000	719.949259	3		PPAR	307	315	IRIFQGCQF			8.000000	1111.571700	PPART475M_peptide	30.000002	SI5962MAB	2	7.425415	19653318.000000	558.721106	3
PPAR	321	326	VQEITE			5.000000	718.361800	PPAR_M280I	60.000004	SI6076MAB	1	5.196087	657588.000000	720.106136	1		PPAR	307	315	IRIFQGCQF			8.000000	1111.571700	PPART475M_peptide	60.000004	SI5972MAB	2	7.408748	21328109.000000	558.714626	1
PPAR	321	326	VQEITE			5.000000	718.361800	PPAR_M280I	60.000004	SI6080MAB	1	5.196172	430040.000000	720.306974	2		PPAR	307	315	IRIFQGCQF			8.000000	1111.571700	PPART475M_peptide	60.000004	SI5976MAB	2	7.421819	13365720.000000	558.662995	2
PPAR	321	326	VQEITE			5.000000	718.361800	PPAR_M280I	60.000004	SI6084MAB	1	5.197909	161522.000000	720.427942	3		PPAR	307	315	IRIFQGCQF			8.000000	1111.571700	PPART475M_peptide	60.000004	SI5980MAB	2	7.425907	13403076.000000	558.696376	3
PPAR	327	334	YAKSIPGF			6.000000	882.472000	PPAR	0.000000	SI5996MAB	2	6.534184	23073074.000000	441.968210	1		PPAR	321	326	VQEITE			5.000000	718.361800	PPAR	0.000000	SI5996MAB	1	5.166421	3323896.000000	718.626416	1
PPAR	327	334	YAKSIPGF			6.000000	882.472000	PPAR	0.000000	SI6000MAB	2	6.541644	19512129.000000	441.960438	2		PPAR	321	326	VQEITE			5.000000	718.361800	PPAR	0.000000	SI6000MAB	1	5.174032	2880837.000000	718.635246	2
PPAR	327	334	YAKSIPGF			6.000000	882.472000	PPAR	0.000000	SI6004MAB	2	6.540266	19790414.000000	441.974483	3		PPAR	321	326	VQEITE			5.000000	718.361800	PPAR	0.000000	SI6004MAB	1	5.171684	2867693.000000	718.649314	3
PPAR	327	334	YAKSIPGF			6.000000	882.472000	PPAR	0.500000	SI5754MAB	2	6.571094	28917477.000000	442.316776	1		PPAR	321	326	VQEITE			5.000000	718.361800	PPAR	0.500000	SI5754MAB	1	5.180576	4909714.000000	719.058720	1
PPAR	327	334	YAKSIPGF			6.000000	882.472000	PPAR	0.500000	SI5758MAB	2	6.572765	27638441.000000	442.333567	2		PPAR	321	326	VQEITE			5.000000	718.361800	PPAR	0.500000	SI5758MAB	1	5.182652	5064260.000000	719.067725	2
PPAR	327	334	YAKSIPGF			6.000000	882.472000	PPAR	0.500000	SI5762MAB	2	6.578821	27384336.000000	442.330828	3		PPAR	321	326	VQEITE			5.000000	718.361800	PPAR	0.500000	SI5762MAB	1	5.186129	4595126.000000	719.066462	3
PPAR	327	334	YAKSIPGF			6.000000	882.472000	PPAR	2.000000	SI5766MAB	2	6.568067	31746558.000000	442.322513	1		PPAR	321	326	VQEITE			5.000000	718.361800	PPAR	2.000000	SI5766MAB	1	5.177745	4639308.000000	719.515020	1
PPAR	327	334	YAKSIPGF			6.000000	882.472000	PPAR	2.000000	SI5770MAB	2	6.548093	36979913.000000	442.317000	2		PPAR	321	326	VQEITE			5.000000	718.361800	PPAR	2.000000	SI5770MAB	1	5.172172	5790460.000000	719.457751	2
PPAR	327	334	YAKSIPGF			6.000000	882.472000	PPAR	2.000000	SI5774MAB	2	6.568619	24886287.000000	442.317902	3		PPAR	321	326	VQEITE			5.000000	718.361800	PPAR	2.000000	SI5774MAB	1	5.176731	4023175.000000	719.524485	3
PPAR	327	334	YAKSIPGF			6.000000	882.472000	PPAR	10.000000	SI5778MAB	2	6.570313	21032042.000000	442.372012	1		PPAR	321	326	VQEITE			5.000000	718.361800	PPAR	10.000000	SI5778MAB	1	5.176363	3021006.000000	720.288140	1
PPAR	327	334	YAKSIPGF			6.000000	882.472000	PPAR	10.000000	SI5782MAB	2	6.562663	21991238.000000	442.364499	2		PPAR	321	326	VQEITE			5.000000	718.361800	PPAR	10.000000	SI5782MAB	1	5.172569	3244021.000000	720.414711	2
PPAR	327	334	YAKSIPGF			6.000000	882.472000	PPAR	10.000000	SI5786MAB	2	6.570351	19899189.000000	442.368933	3		PPAR	321	326	VQEITE			5.000000	718.361800	PPAR	10.000000	SI5786MAB	1	5.175636	2608419.000000	720.430214	3
PPAR	327	334	YAKSIPGF			6.000000	882.472000	PPAR	30.000002	SI5800MAB	2	6.574136	26664406.000000	442.363445	1		PPAR	321	326	VQEITE			5.000000	718.361800	PPAR	30.000002	SI5800MAB	1	5.179908	3333047.000000	721.009599	1
PPAR	327	334	YAKSIPGF			6.000000	882.472000	PPAR	30.000002	SI5804MAB	2	6.570651	22928946.000000	442.371887	2		PPAR	321	326	VQEITE			5.000000	718.361800	PPAR	30.000002	SI5804MAB	1	5.175703	2586450.000000	720.904107	2
PPAR	327	334	YAKSIPGF			6.000000	882.472000	PPAR	30.000002	SI5808MAB	2	6.578210	18006913.000000	442.368730	3		PPAR	321	326	VQEITE			5.000000	718.361800	PPAR	30.000002	SI5808MAB	1	5.178404	1920314.000000	720.844618	3
PPAR	327	334	YAKSIPGF			6.000000	882.472000	PPAR	60.000004	SI5812MAB	2	6.583344	18078983.000000	442.388694	1		PPAR	321	326	VQEITE			5.000000	718.361800	PPAR	60.000004	SI5812MAB	1	5.185655	1883459.000000	721.311917	1
PPAR	327	334	YAKSIPGF			6.000000	882.472000	PPAR	60.000004	SI5816MAB	2	6.583189	17983579.000000	442.388555	2		PPAR	321	326	VQEITE			5.000000	718.361800	PPAR	60.000004	SI5816MAB	1	5.186703	1822408.000000	721.382415	2
PPAR	327	334	YAKSIPGF			6.000000	882.472000	PPAR	60.000004	SI5820MAB	2	6.574906	16717868.000000	442.408307	3		PPAR	321	326	VQEITE			5.000000	718.361800	PPAR	60.000004	SI5820MAB	1	5.178241	1703824.000000	721.430982	3
PPAR	327	334	YAKSIPGF			6.000000	882.472000	PPAR_M280I	0.000000	SI6088MAB	2	6.548976	11787798.000000	441.956991	1		PPAR	321	326	VQEITE			5.000000	718.361800	PPART475M_peptide	0.000000	SI5984MAB	1	5.164190	4232273.000000	718.638171	1
PPAR	327	334	YAKSIPGF			6.000000	882.472000	PPAR_M280I	0.000000	SI6092MAB	2	6.555851	7538309.000000	441.952821	2		PPAR	321	326	VQEITE			5.000000	718.361800	PPART475M_peptide	0.000000	SI5988MAB	1	5.170482	1951132.000000	718.627916	2
PPAR	327	334	YAKSIPGF			6.000000	882.472000	PPAR_M280I	0.000000	SI6096MAB	2	6.551783	6315913.000000	441.959431	3		PPAR	321	326	VQEITE			5.000000	718.361800	PPART475M_peptide	0.000000	SI5992MAB	1	5.173925	1265579.000000	718.671009	3
PPAR	327	334	YAKSIPGF			6.000000	882.472000	PPAR_M280I	0.500000	SI6025MAB	2	6.571999	12854160.000000	442.314074	1		PPAR	321	326	VQEITE			5.000000	718.361800	PPART475M_peptide	0.500000	SI5918MAB	1	5.173403	3465431.000000	718.971941	1
PPAR	327	334	YAKSIPGF			6.000000	882.472000	PPAR_M280I	0.500000	SI6029MAB	2	6.581625	5599177.000000	442.427721	2		PPAR	321	326	VQEITE			5.000000	718.361800	PPART475M_peptide	0.500000	SI5922MAB	1	5.170015	3306025.000000	718.956007	2
PPAR	327	334	YAKSIPGF			6.000000	882.472000	PPAR_M280I	0.500000	SI6033MAB	2	6.575171	7358760.000000	442.385271	3		PPAR	321	326	VQEITE			5.000000	718.361800	PPART475M_peptide	0.500000	SI5926MAB	1	5.157254	4435420.000000	718.938415	3
PPAR	327	334	YAKSIPGF			6.000000	882.472000	PPAR_M280I	2.000000	SI6037MAB	2	6.568858	8324516.000000	442.406555	1		PPAR	321	326	VQEITE			5.000000	718.361800	PPART475M_peptide	2.000000	SI5930MAB	1	5.174150	3455662.000000	719.139741	1
PPAR	327	334	YAKSIPGF			6.000000	882.472000	PPAR_M280I	2.000000	SI6041MAB	2	6.564337	10211191.000000	442.351879	2		PPAR	321	326	VQEITE			5.000000	718.361800	PPART475M_peptide	2.000000	SI5934MAB	1	5.172459	4382332.000000	719.164367	2
PPAR	327	334	YAKSIPGF			6.000000	882.472000	PPAR_M280I	2.000000	SI6045MAB	2	6.559031	9546493.000000	442.358056	3		PPAR	321	326	VQEITE			5.000000	718.361800	PPART475M_peptide	2.000000	SI5938MAB	1	5.178957	2729974.000000	719.206550	3
PPAR	327	334	YAKSIPGF			6.000000	882.472000	PPAR_M280I	10.000000	SI6049MAB	2	6.561327	8326714.000000	442.358043	1		PPAR	321	326	VQEITE			5.000000	718.361800	PPART475M_peptide	10.000000	SI5942MAB	1	5.173266	2640001.000000	719.965131	1
PPAR	327	334	YAKSIPGF			6.000000	882.472000	PPAR_M280I	10.000000	SI6053MAB	2	6.561527	9549084.000000	442.369521	2		PPAR	321	326	VQEITE			5.000000	718.361800	PPART475M_peptide	10.000000	SI5946MAB	1	5.188877	2204667.000000	719.904791	2
PPAR	327	334	YAKSIPGF			6.000000	882.472000	PPAR_M280I	10.000000	SI6057MAB	2	6.569905	7306560.000000	442.387334	3		PPAR	321	326	VQEITE			5.000000	718.361800	PPART475M_peptide	10.000000	SI5950MAB	1	5.181859	1485022.000000	720.016560	3
PPAR	327	334	YAKSIPGF			6.000000	882.472000	PPAR_M280I	30.000002	SI6061MAB	2	6.565553	7308434.000000	442.373711	1		PPAR	321	326	VQEITE			5.000000	718.361800	PPART475M_peptide	30.000002	SI5954MAB	1	5.187145	1619321.000000	720.558343	1
PPAR	327	334	YAKSIPGF			6.000000	882.472000	PPAR_M280I	30.000002	SI6065MAB	2	6.577606	5828575.000000	442.378041	2		PPAR	321	326	VQEITE			5.000000	718.361800	PPART475M_peptide	30.000002	SI5958MAB	1	5.184464	1975307.000000	720.675700	2
PPAR	327	334	YAKSIPGF			6.000000	882.472000	PPAR_M280I	30.000002	SI6069MAB	2	6.582183	4970716.000000	442.391243	3		PPAR	321	326	VQEITE			5.000000	718.361800	PPART475M_peptide	30.000002	SI5962MAB	1	5.187756	1922749.000000	720.575605	3
PPAR	327	334	YAKSIPGF			6.000000	882.472000	PPAR_M280I	60.000004	SI6076MAB	2	6.587043	6214758.000000	442.400711	1		PPAR	321	326	VQEITE			5.000000	718.361800	PPART475M_peptide	60.000004	SI5972MAB	1	5.169195	2337851.000000	720.760739	1
PPAR	327	334	YAKSIPGF			6.000000	882.472000	PPAR_M280I	60.000004	SI6080MAB	2	6.592513	4122421.000000	442.475998	2		PPAR	321	326	VQEITE			5.000000	718.361800	PPART475M_peptide	60.000004	SI5976MAB	1	5.174238	1351193.000000	720.431919	2
PPAR	327	334	YAKSIPGF			6.000000	882.472000	PPAR_M280I	60.000004	SI6084MAB	2	6.598725	1336465.000000	443.088802	3		PPAR	321	326	VQEITE			5.000000	718.361800	PPART475M_peptide	60.000004	SI5980MAB	1	5.178308	1339595.000000	720.069148	3
PPAR	327	337	YAKSIPGFVNL			9.000000	1208.667400	PPAR	0.000000	SI5996MAB	2	7.253232	49812678.000000	605.143922	1		PPAR	327	334	YAKSIPGF			6.000000	882.472000	PPAR	0.000000	SI5996MAB	2	6.534184	23073074.000000	441.968210	1
PPAR	327	337	YAKSIPGFVNL			9.000000	1208.667400	PPAR	0.000000	SI6000MAB	2	7.258014	43674229.000000	605.153198	2		PPAR	327	334	YAKSIPGF			6.000000	882.472000	PPAR	0.000000	SI6000MAB	2	6.541644	19512129.000000	441.960438	2
PPAR	327	337	YAKSIPGFVNL			9.000000	1208.667400	PPAR	0.000000	SI6004MAB	2	7.256562	47219479.000000	605.175876	3		PPAR	327	334	YAKSIPGF			6.000000	882.472000	PPAR	0.000000	SI6004MAB	2	6.540266	19790414.000000	441.974483	3
PPAR	327	337	YAKSIPGFVNL			9.000000	1208.667400	PPAR	0.500000	SI5754MAB	2	7.284290	69347511.000000	605.676460	1		PPAR	327	334	YAKSIPGF			6.000000	882.472000	PPAR	0.500000	SI5754MAB	2	6.571094	28917477.000000	442.316776	1
PPAR	327	337	YAKSIPGFVNL			9.000000	1208.667400	PPAR	0.500000	SI5758MAB	2	7.289355	71721082.000000	605.707531	2		PPAR	327	334	YAKSIPGF			6.000000	882.472000	PPAR	0.500000	SI5758MAB	2	6.572765	27638441.000000	442.333567	2
PPAR	327	337	YAKSIPGFVNL			9.000000	1208.667400	PPAR	0.500000	SI5762MAB	2	7.295778	75066572.000000	605.703598	3		PPAR	327	334	YAKSIPGF			6.000000	882.472000	PPAR	0.500000	SI5762MAB	2	6.578821	27384336.000000	442.330828	3
PPAR	327	337	YAKSIPGFVNL			9.000000	1208.667400	PPAR	2.000000	SI5766MAB	2	7.284226	88146261.000000	605.857045	1		PPAR	327	334	YAKSIPGF			6.000000	882.472000	PPAR	2.000000	SI5766MAB	2	6.568067	31746558.000000	442.322513	1
PPAR	327	337	YAKSIPGFVNL			9.000000	1208.667400	PPAR	2.000000	SI5770MAB	2	7.264543	99446994.000000	605.846239	2		PPAR	327	334	YAKSIPGF			6.000000	882.472000	PPAR	2.000000	SI5770MAB	2	6.548093	36979913.000000	442.317000	2
PPAR	327	337	YAKSIPGFVNL			9.000000	1208.667400	PPAR	2.000000	SI5774MAB	2	7.285503	67823223.000000	605.867679	3		PPAR	327	334	YAKSIPGF			6.000000	882.472000	PPAR	2.000000	SI5774MAB	2	6.568619	24886287.000000	442.317902	3
PPAR	327	337	YAKSIPGFVNL			9.000000	1208.667400	PPAR	10.000000	SI5778MAB	2	7.283669	56488797.000000	606.114386	1		PPAR	327	334	YAKSIPGF			6.000000	882.472000	PPAR	10.000000	SI5778MAB	2	6.570313	21032042.000000	442.372012	1
PPAR	327	337	YAKSIPGFVNL			9.000000	1208.667400	PPAR	10.000000	SI5782MAB	2	7.277431	57565628.000000	606.064326	2		PPAR	327	334	YAKSIPGF			6.000000	882.472000	PPAR	10.000000	SI5782MAB	2	6.562663	21991238.000000	442.364499	2
PPAR	327	337	YAKSIPGFVNL			9.000000	1208.667400	PPAR	10.000000	SI5786MAB	2	7.282577	48104190.000000	606.044172	3		PPAR	327	334	YAKSIPGF			6.000000	882.472000	PPAR	10.000000	SI5786MAB	2	6.570351	19899189.000000	442.368933	3
PPAR	327	337	YAKSIPGFVNL			9.000000	1208.667400	PPAR	30.000002	SI5800MAB	2	7.292277	72048879.000000	606.134765	1		PPAR	327	334	YAKSIPGF			6.000000	882.472000	PPAR	30.000002	SI5800MAB	2	6.574136	26664406.000000	442.363445	1
PPAR	327	337	YAKSIPGFVNL			9.000000	1208.667400	PPAR	30.000002	SI5804MAB	2	7.286718	56434584.000000	606.162559	2		PPAR	327	334	YAKSIPGF			6.000000	882.472000	PPAR	30.000002	SI5804MAB	2	6.570651	22928946.000000	442.371887	2
PPAR	327	337	YAKSIPGFVNL			9.000000	1208.667400	PPAR	30.000002	SI5808MAB	2	7.288695	41157766.000000	606.144162	3		PPAR	327	334	YAKSIPGF			6.000000	882.472000	PPAR	30.000002	SI5808MAB	2	6.578210	18006913.000000	442.368730	3
PPAR	327	337	YAKSIPGFVNL			9.000000	1208.667400	PPAR	60.000004	SI5812MAB	2	7.295460	42305557.000000	606.278837	1		PPAR	327	334	YAKSIPGF			6.000000	882.472000	PPAR	60.000004	SI5812MAB	2	6.583344	18078983.000000	442.388694	1
PPAR	327	337	YAKSIPGFVNL			9.000000	1208.667400	PPAR	60.000004	SI5816MAB	2	7.293122	42192805.000000	606.303551	2		PPAR	327	334	YAKSIPGF			6.000000	882.472000	PPAR	60.000004	SI5816MAB	2	6.583189	17983579.000000	442.388555	2
PPAR	327	337	YAKSIPGFVNL			9.000000	1208.667400	PPAR	60.000004	SI5820MAB	2	7.287792	39917874.000000	606.360057	3		PPAR	327	334	YAKSIPGF			6.000000	882.472000	PPAR	60.000004	SI5820MAB	2	6.574906	16717868.000000	442.408307	3
PPAR	327	337	YAKSIPGFVNL			9.000000	1208.667400	PPAR_M280I	0.000000	SI6088MAB	2	7.257102	33155633.000000	605.144679	1		PPAR	327	334	YAKSIPGF			6.000000	882.472000	PPART475M_peptide	0.000000	SI5984MAB	2	6.528144	28158788.000000	441.967798	1
PPAR	327	337	YAKSIPGFVNL			9.000000	1208.667400	PPAR_M280I	0.000000	SI6092MAB	2	7.260293	23300573.000000	605.148644	2		PPAR	327	334	YAKSIPGF			6.000000	882.472000	PPART475M_peptide	0.000000	SI5988MAB	2	6.539879	14181534.000000	441.966709	2
PPAR	327	337	YAKSIPGFVNL			9.000000	1208.667400	PPAR_M280I	0.000000	SI6096MAB	2	7.251926	20618293.000000	605.166163	3		PPAR	327	334	YAKSIPGF			6.000000	882.472000	PPART475M_peptide	0.000000	SI5992MAB	2	6.550702	8473538.000000	441.990129	3
PPAR	327	337	YAKSIPGFVNL			9.000000	1208.667400	PPAR_M280I	0.500000	SI6025MAB	2	7.294153	34744193.000000	605.558145	1		PPAR	327	334	YAKSIPGF			6.000000	882.472000	PPART475M_peptide	0.500000	SI5918MAB	2	6.576884	23521275.000000	442.300643	1
PPAR	327	337	YAKSIPGFVNL			9.000000	1208.667400	PPAR_M280I	0.500000	SI6029MAB	2	7.292037	16467211.000000	605.902737	2		PPAR	327	334	YAKSIPGF			6.000000	882.472000	PPART475M_peptide	0.500000	SI5922MAB	2	6.571402	23003935.000000	442.338542	2
PPAR	327	337	YAKSIPGFVNL			9.000000	1208.667400	PPAR_M280I	0.500000	SI6033MAB	2	7.286224	21134988.000000	605.793229	3		PPAR	327	334	YAKSIPGF			6.000000	882.472000	PPART475M_peptide	0.500000	SI5926MAB	2	6.545664	30813718.000000	442.330589	3
PPAR	327	337	YAKSIPGFVNL			9.000000	1208.667400	PPAR_M280I	2.000000	SI6037MAB	2	7.286119	24430493.000000	605.871726	1		PPAR	327	334	YAKSIPGF			6.000000	882.472000	PPART475M_peptide	2.000000	SI5930MAB	2	6.569957	24306014.000000	442.302486	1
PPAR	327	337	YAKSIPGFVNL			9.000000	1208.667400	PPAR_M280I	2.000000	SI6041MAB	2	7.280238	28627156.000000	605.710048	2		PPAR	327	334	YAKSIPGF			6.000000	882.472000	PPART475M_peptide	2.000000	SI5934MAB	2	6.555228	29761634.000000	442.334002	2
PPAR	327	337	YAKSIPGFVNL			9.000000	1208.667400	PPAR_M280I	2.000000	SI6045MAB	2	7.273370	26571966.000000	605.743829	3		PPAR	327	334	YAKSIPGF			6.000000	882.472000	PPART475M_peptide	2.000000	SI5938MAB	2	6.572883	20315312.000000	442.350649	3
PPAR	327	337	YAKSIPGFVNL			9.000000	1208.667400	PPAR_M280I	10.000000	SI6049MAB	2	7.272263	22262494.000000	605.963093	1		PPAR	327	334	YAKSIPGF			6.000000	882.472000	PPART475M_peptide	10.000000	SI5942MAB	2	6.555706	18992142.000000	442.338670	1
PPAR	327	337	YAKSIPGFVNL			9.000000	1208.667400	PPAR_M280I	10.000000	SI6053MAB	2	7.273683	26569222.000000	605.939659	2		PPAR	327	334	YAKSIPGF			6.000000	882.472000	PPART475M_peptide	10.000000	SI5946MAB	2	6.579576	14820594.000000	442.364457	2
PPAR	327	337	YAKSIPGFVNL			9.000000	1208.667400	PPAR_M280I	10.000000	SI6057MAB	2	7.281054	20975188.000000	605.961269	3		PPAR	327	334	YAKSIPGF			6.000000	882.472000	PPART475M_peptide	10.000000	SI5950MAB	2	6.574997	11337704.000000	442.387091	3
PPAR	327	337	YAKSIPGFVNL			9.000000	1208.667400	PPAR_M280I	30.000002	SI6061MAB	2	7.279685	19249522.000000	606.050440	1		PPAR	327	334	YAKSIPGF			6.000000	882.472000	PPART475M_peptide	30.000002	SI5954MAB	2	6.576636	13754018.000000	442.386865	1
PPAR	327	337	YAKSIPGFVNL			9.000000	1208.667400	PPAR_M280I	30.000002	SI6065MAB	2	7.287388	14984499.000000	606.084199	2		PPAR	327	334	YAKSIPGF			6.000000	882.472000	PPART475M_peptide	30.000002	SI5958MAB	2	6.575213	16726697.000000	442.360613	2
PPAR	327	337	YAKSIPGFVNL			9.000000	1208.667400	PPAR_M280I	30.000002	SI6069MAB	2	7.298044	11896828.000000	606.135610	3		PPAR	327	334	YAKSIPGF			6.000000	882.472000	PPART475M_peptide	30.000002	SI5962MAB	2	6.575629	17593141.000000	442.340076	3
PPAR	327	337	YAKSIPGFVNL			9.000000	1208.667400	PPAR_M280I	60.000004	SI6076MAB	2	7.292562	17419553.000000	606.196475	1		PPAR	327	334	YAKSIPGF			6.000000	882.472000	PPART475M_peptide	60.000004	SI5972MAB	2	6.549019	18599149.000000	442.359197	1
PPAR	327	337	YAKSIPGFVNL			9.000000	1208.667400	PPAR_M280I	60.000004	SI6080MAB	2	7.298174	11634045.000000	606.363649	2		PPAR	327	334	YAKSIPGF			6.000000	882.472000	PPART475M_peptide	60.000004	SI5976MAB	2	6.566282	11095379.000000	442.395479	2
PPAR	327	337	YAKSIPGFVNL			9.000000	1208.667400	PPAR_M280I	60.000004	SI6084MAB	2	7.299799	6355358.000000	607.277327	3		PPAR	327	334	YAKSIPGF			6.000000	882.472000	PPART475M_peptide	60.000004	SI5980MAB	2	6.569449	11500107.000000	442.349790	3
PPAR	338	345	DLNDQVTL			7.000000	917.457500	PPAR	0.000000	SI5996MAB	1	6.689576	1387718.000000	917.828195	1		PPAR	327	337	YAKSIPGFVNL			9.000000	1208.667400	PPAR	0.000000	SI5996MAB	2	7.253232	49812678.000000	605.143922	1
PPAR	338	345	DLNDQVTL			7.000000	917.457500	PPAR	0.000000	SI6000MAB	1	6.691918	1212493.000000	917.883410	2		PPAR	327	337	YAKSIPGFVNL			9.000000	1208.667400	PPAR	0.000000	SI6000MAB	2	7.258014	43674229.000000	605.153198	2
PPAR	338	345	DLNDQVTL			7.000000	917.457500	PPAR	0.000000	SI6004MAB	1	6.691099	1297094.000000	917.833431	3		PPAR	327	337	YAKSIPGFVNL			9.000000	1208.667400	PPAR	0.000000	SI6004MAB	2	7.256562	47219479.000000	605.175876	3
PPAR	338	345	DLNDQVTL			7.000000	917.457500	PPAR	0.500000	SI5754MAB	1	6.696925	2371831.000000	919.055065	1		PPAR	327	337	YAKSIPGFVNL			9.000000	1208.667400	PPAR	0.500000	SI5754MAB	2	7.284290	69347511.000000	605.676460	1
PPAR	338	345	DLNDQVTL			7.000000	917.457500	PPAR	0.500000	SI5758MAB	1	6.695233	2073615.000000	919.040497	2		PPAR	327	337	YAKSIPGFVNL			9.000000	1208.667400	PPAR	0.500000	SI5758MAB	2	7.289355	71721082.000000	605.707531	2
PPAR	338	345	DLNDQVTL			7.000000	917.457500	PPAR	0.500000	SI5762MAB	1	6.705653	2362616.000000	918.994859	3		PPAR	327	337	YAKSIPGFVNL			9.000000	1208.667400	PPAR	0.500000	SI5762MAB	2	7.295778	75066572.000000	605.703598	3
PPAR	338	345	DLNDQVTL			7.000000	917.457500	PPAR	2.000000	SI5766MAB	1	6.691647	2323071.000000	918.876262	1		PPAR	327	337	YAKSIPGFVNL			9.000000	1208.667400	PPAR	2.000000	SI5766MAB	2	7.284226	88146261.000000	605.857045	1
PPAR	338	345	DLNDQVTL			7.000000	917.457500	PPAR	2.000000	SI5770MAB	1	6.687393	2616752.000000	919.053326	2		PPAR	327	337	YAKSIPGFVNL			9.000000	1208.667400	PPAR	2.000000	SI5770MAB	2	7.264543	99446994.000000	605.846239	2
PPAR	338	345	DLNDQVTL			7.000000	917.457500	PPAR	2.000000	SI5774MAB	1	6.685828	1798153.000000	919.026343	3		PPAR	327	337	YAKSIPGFVNL			9.000000	1208.667400	PPAR	2.000000	SI5774MAB	2	7.285503	67823223.000000	605.867679	3
PPAR	338	345	DLNDQVTL			7.000000	917.457500	PPAR	10.000000	SI5778MAB	1	6.694353	1743263.000000	919.242745	1		PPAR	327	337	YAKSIPGFVNL			9.000000	1208.667400	PPAR	10.000000	SI5778MAB	2	7.283669	56488797.000000	606.114386	1
PPAR	338	345	DLNDQVTL			7.000000	917.457500	PPAR	10.000000	SI5782MAB	1	6.690052	1850996.000000	919.146403	2		PPAR	327	337	YAKSIPGFVNL			9.000000	1208.667400	PPAR	10.000000	SI5782MAB	2	7.277431	57565628.000000	606.064326	2
PPAR	338	345	DLNDQVTL			7.000000	917.457500	PPAR	10.000000	SI5786MAB	1	6.692145	1639238.000000	919.230026	3		PPAR	327	337	YAKSIPGFVNL			9.000000	1208.667400	PPAR	10.000000	SI5786MAB	2	7.282577	48104190.000000	606.044172	3
PPAR	338	345	DLNDQVTL			7.000000	917.457500	PPAR	30.000002	SI5800MAB	1	6.701335	1814915.000000	918.977437	1		PPAR	327	337	YAKSIPGFVNL			9.000000	1208.667400	PPAR	30.000002	SI5800MAB	2	7.292277	72048879.000000	606.134765	1
PPAR	338	345	DLNDQVTL			7.000000	917.457500	PPAR	30.000002	SI5804MAB	1	6.697120	1415847.000000	919.079279	2		PPAR	327	337	YAKSIPGFVNL			9.000000	1208.667400	PPAR	30.000002	SI5804MAB	2	7.286718	56434584.000000	606.162559	2
PPAR	338	345	DLNDQVTL			7.000000	917.457500	PPAR	30.000002	SI5808MAB	1	6.699980	1031252.000000	919.105362	3		PPAR	327	337	YAKSIPGFVNL			9.000000	1208.667400	PPAR	30.000002	SI5808MAB	2	7.288695	41157766.000000	606.144162	3
PPAR	338	345	DLNDQVTL			7.000000	917.457500	PPAR	60.000004	SI5812MAB	1	6.705326	1049636.000000	919.349027	1		PPAR	327	337	YAKSIPGFVNL			9.000000	1208.667400	PPAR	60.000004	SI5812MAB	2	7.295460	42305557.000000	606.278837	1
PPAR	338	345	DLNDQVTL			7.000000	917.457500	PPAR	60.000004	SI5816MAB	1	6.709254	923429.000000	919.231000	2		PPAR	327	337	YAKSIPGFVNL			9.000000	1208.667400	PPAR	60.000004	SI5816MAB	2	7.293122	42192805.000000	606.303551	2
PPAR	338	345	DLNDQVTL			7.000000	917.457500	PPAR	60.000004	SI5820MAB	1	6.698978	863211.000000	919.413879	3		PPAR	327	337	YAKSIPGFVNL			9.000000	1208.667400	PPAR	60.000004	SI5820MAB	2	7.287792	39917874.000000	606.360057	3
PPAR	338	345	DLNDQVTL			7.000000	917.457500	PPAR_M280I	0.000000	SI6088MAB	1	6.687758	850377.000000	917.919545	1		PPAR	327	337	YAKSIPGFVNL			9.000000	1208.667400	PPART475M_peptide	0.000000	SI5984MAB	2	7.241131	66360786.000000	605.145836	1
PPAR	338	345	DLNDQVTL			7.000000	917.457500	PPAR_M280I	0.000000	SI6092MAB	1	6.693257	582413.000000	917.935336	2		PPAR	327	337	YAKSIPGFVNL			9.000000	1208.667400	PPART475M_peptide	0.000000	SI5988MAB	2	7.247042	42118279.000000	605.153508	2
PPAR	338	345	DLNDQVTL			7.000000	917.457500	PPAR_M280I	0.000000	SI6096MAB	1	6.691192	552762.000000	917.942483	3		PPAR	327	337	YAKSIPGFVNL			9.000000	1208.667400	PPART475M_peptide	0.000000	SI5992MAB	2	7.259265	29283522.000000	605.164330	3
PPAR	338	345	DLNDQVTL			7.000000	917.457500	PPAR_M280I	0.500000	SI6025MAB	1	6.703532	747654.000000	918.967702	1		PPAR	327	337	YAKSIPGFVNL			9.000000	1208.667400	PPART475M_peptide	0.500000	SI5918MAB	2	7.303355	54400776.000000	605.703004	1
PPAR	338	345	DLNDQVTL			7.000000	917.457500	PPAR_M280I	0.500000	SI6029MAB	1	6.703678	424010.000000	919.188813	2		PPAR	327	337	YAKSIPGFVNL			9.000000	1208.667400	PPART475M_peptide	0.500000	SI5922MAB	2	7.298488	56227054.000000	605.678418	2
PPAR	338	345	DLNDQVTL			7.000000	917.457500	PPAR_M280I	0.500000	SI6033MAB	1	6.701251	468311.000000	919.128029	3		PPAR	327	337	YAKSIPGFVNL			9.000000	1208.667400	PPART475M_peptide	0.500000	SI5926MAB	2	7.272739	64770594.000000	605.669413	3
PPAR	338	345	DLNDQVTL			7.000000	917.457500	PPAR_M280I	2.000000	SI6037MAB	1	6.697826	504199.000000	919.293502	1		PPAR	327	337	YAKSIPGFVNL			9.000000	1208.667400	PPART475M_peptide	2.000000	SI5930MAB	2	7.296525	55994332.000000	605.807913	1
PPAR	338	345	DLNDQVTL			7.000000	917.457500	PPAR_M280I	2.000000	SI6041MAB	1	6.697237	555618.000000	919.094787	2		PPAR	327	337	YAKSIPGFVNL			9.000000	1208.667400	PPART475M_peptide	2.000000	SI5934MAB	2	7.280729	72392653.000000	605.796383	2
PPAR	338	345	DLNDQVTL			7.000000	917.457500	PPAR_M280I	2.000000	SI6045MAB	1	6.692326	490730.000000	919.241057	3		PPAR	327	337	YAKSIPGFVNL			9.000000	1208.667400	PPART475M_peptide	2.000000	SI5938MAB	2	7.292271	44937105.000000	605.889805	3
PPAR	338	345	DLNDQVTL			7.000000	917.457500	PPAR_M280I	10.000000	SI6049MAB	1	6.693769	475551.000000	919.438036	1		PPAR	327	337	YAKSIPGFVNL			9.000000	1208.667400	PPART475M_peptide	10.000000	SI5942MAB	2	7.272399	45572691.000000	606.005719	1
PPAR	338	345	DLNDQVTL			7.000000	917.457500	PPAR_M280I	10.000000	SI6053MAB	1	6.700625	473822.000000	919.322061	2		PPAR	327	337	YAKSIPGFVNL			9.000000	1208.667400	PPART475M_peptide	10.000000	SI5946MAB	2	7.295588	35497451.000000	606.019932	2
PPAR	338	345	DLNDQVTL			7.000000	917.457500	PPAR_M280I	10.000000	SI6057MAB	1	6.699098	422001.000000	919.352261	3		PPAR	327	337	YAKSIPGFVNL			9.000000	1208.667400	PPART475M_peptide	10.000000	SI5950MAB	2	7.289568	27470269.000000	606.152104	3
PPAR	338	345	DLNDQVTL			7.000000	917.457500	PPAR_M280I	30.000002	SI6061MAB	1	6.695547	387047.000000	919.454231	1		PPAR	327	337	YAKSIPGFVNL			9.000000	1208.667400	PPART475M_peptide	30.000002	SI5954MAB	2	7.283508	31369760.000000	606.211064	1
PPAR	338	345	DLNDQVTL			7.000000	917.457500	PPAR_M280I	30.000002	SI6065MAB	1	6.700873	304052.000000	919.410776	2		PPAR	327	337	YAKSIPGFVNL			9.000000	1208.667400	PPART475M_peptide	30.000002	SI5958MAB	2	7.283866	36385585.000000	606.134400	2
PPAR	338	345	DLNDQVTL			7.000000	917.457500	PPAR_M280I	30.000002	SI6069MAB	1	6.709945	252187.000000	919.585773	3		PPAR	327	337	YAKSIPGFVNL			9.000000	1208.667400	PPART475M_peptide	30.000002	SI5962MAB	2	7.286265	37787130.000000	606.121482	3
PPAR	338	345	DLNDQVTL			7.000000	917.457500	PPAR_M280I	60.000004	SI6076MAB	1	6.702136	326404.000000	919.651163	1		PPAR	327	337	YAKSIPGFVNL			9.000000	1208.667400	PPART475M_peptide	60.000004	SI5972MAB	2	7.268617	40936228.000000	606.167562	1
PPAR	338	345	DLNDQVTL			7.000000	917.457500	PPAR_M280I	60.000004	SI6080MAB	1	6.706252	251993.000000	919.737080	2		PPAR	327	337	YAKSIPGFVNL			9.000000	1208.667400	PPART475M_peptide	60.000004	SI5976MAB	2	7.279397	26835943.000000	606.158167	2
PPAR	338	345	DLNDQVTL			7.000000	917.457500	PPAR_M280I	60.000004	SI6084MAB	1	6.709913	209514.000000	920.938448	3		PPAR	327	337	YAKSIPGFVNL			9.000000	1208.667400	PPART475M_peptide	60.000004	SI5980MAB	2	7.283301	27707869.000000	605.984613	3
PPAR	346	352	LKYGVHE			6.000000	845.451600	PPAR	0.000000	SI5996MAB	2	4.840077	25128234.000000	423.438292	1		PPAR	338	345	DLNDQVTL			7.000000	917.457500	PPAR	0.000000	SI5996MAB	1	6.689576	1387718.000000	917.828195	1
PPAR	346	352	LKYGVHE			6.000000	845.451600	PPAR	0.000000	SI6000MAB	2	4.849372	20690795.000000	423.453103	2		PPAR	338	345	DLNDQVTL			7.000000	917.457500	PPAR	0.000000	SI6000MAB	1	6.691918	1212493.000000	917.883410	2
PPAR	346	352	LKYGVHE			6.000000	845.451600	PPAR	0.000000	SI6004MAB	2	4.845956	22020062.000000	423.457414	3		PPAR	338	345	DLNDQVTL			7.000000	917.457500	PPAR	0.000000	SI6004MAB	1	6.691099	1297094.000000	917.833431	3
PPAR	346	352	LKYGVHE			6.000000	845.451600	PPAR	0.500000	SI5754MAB	2	4.871906	30670447.000000	423.672225	1		PPAR	338	345	DLNDQVTL			7.000000	917.457500	PPAR	0.500000	SI5754MAB	1	6.696925	2371831.000000	919.055065	1
PPAR	346	352	LKYGVHE			6.000000	845.451600	PPAR	0.500000	SI5758MAB	2	4.874157	36601744.000000	423.657351	2		PPAR	338	345	DLNDQVTL			7.000000	917.457500	PPAR	0.500000	SI5758MAB	1	6.695233	2073615.000000	919.040497	2
PPAR	346	352	LKYGVHE			6.000000	845.451600	PPAR	0.500000	SI5762MAB	2	4.877845	34471048.000000	423.649550	3		PPAR	338	345	DLNDQVTL			7.000000	917.457500	PPAR	0.500000	SI5762MAB	1	6.705653	2362616.000000	918.994859	3
PPAR	346	352	LKYGVHE			6.000000	845.451600	PPAR	2.000000	SI5766MAB	2	4.871337	39346239.000000	423.661926	1		PPAR	338	345	DLNDQVTL			7.000000	917.457500	PPAR	2.000000	SI5766MAB	1	6.691647	2323071.000000	918.876262	1
PPAR	346	352	LKYGVHE			6.000000	845.451600	PPAR	2.000000	SI5770MAB	2	4.855719	38577363.000000	423.675236	2		PPAR	338	345	DLNDQVTL			7.000000	917.457500	PPAR	2.000000	SI5770MAB	1	6.687393	2616752.000000	919.053326	2
PPAR	346	352	LKYGVHE			6.000000	845.451600	PPAR	2.000000	SI5774MAB	2	4.872591	27678090.000000	423.692031	3		PPAR	338	345	DLNDQVTL			7.000000	917.457500	PPAR	2.000000	SI5774MAB	1	6.685828	1798153.000000	919.026343	3
PPAR	346	352	LKYGVHE			6.000000	845.451600	PPAR	10.000000	SI5778MAB	2	4.869294	23458800.000000	423.780418	1		PPAR	338	345	DLNDQVTL			7.000000	917.457500	PPAR	10.000000	SI5778MAB	1	6.694353	1743263.000000	919.242745	1
PPAR	346	352	LKYGVHE			6.000000	845.451600	PPAR	10.000000	SI5782MAB	2	4.867364	26021636.000000	423.749426	2		PPAR	338	345	DLNDQVTL			7.000000	917.457500	PPAR	10.000000	SI5782MAB	1	6.690052	1850996.000000	919.146403	2
PPAR	346	352	LKYGVHE			6.000000	845.451600	PPAR	10.000000	SI5786MAB	2	4.871043	23354094.000000	423.739578	3		PPAR	338	345	DLNDQVTL			7.000000	917.457500	PPAR	10.000000	SI5786MAB	1	6.692145	1639238.000000	919.230026	3
PPAR	346	352	LKYGVHE			6.000000	845.451600	PPAR	30.000002	SI5800MAB	2	4.871735	33528028.000000	423.781399	1		PPAR	338	345	DLNDQVTL			7.000000	917.457500	PPAR	30.000002	SI5800MAB	1	6.701335	1814915.000000	918.977437	1
PPAR	346	352	LKYGVHE			6.000000	845.451600	PPAR	30.000002	SI5804MAB	2	4.868867	27145289.000000	423.789033	2		PPAR	338	345	DLNDQVTL			7.000000	917.457500	PPAR	30.000002	SI5804MAB	1	6.697120	1415847.000000	919.079279	2
PPAR	346	352	LKYGVHE			6.000000	845.451600	PPAR	30.000002	SI5808MAB	2	4.873600	21432522.000000	423.783195	3		PPAR	338	345	DLNDQVTL			7.000000	917.457500	PPAR	30.000002	SI5808MAB	1	6.699980	1031252.000000	919.105362	3
PPAR	346	352	LKYGVHE			6.000000	845.451600	PPAR	60.000004	SI5812MAB	2	4.880397	20483323.000000	423.872570	1		PPAR	338	345	DLNDQVTL			7.000000	917.457500	PPAR	60.000004	SI5812MAB	1	6.705326	1049636.000000	919.349027	1
PPAR	346	352	LKYGVHE			6.000000	845.451600	PPAR	60.000004	SI5816MAB	2	4.879837	20208881.000000	423.882872	2		PPAR	338	345	DLNDQVTL			7.000000	917.457500	PPAR	60.000004	SI5816MAB	1	6.709254	923429.000000	919.231000	2
PPAR	346	352	LKYGVHE			6.000000	845.451600	PPAR	60.000004	SI5820MAB	2	4.873394	18223125.000000	423.926630	3		PPAR	338	345	DLNDQVTL			7.000000	917.457500	PPAR	60.000004	SI5820MAB	1	6.698978	863211.000000	919.413879	3
PPAR	346	352	LKYGVHE			6.000000	845.451600	PPAR_M280I	0.000000	SI6088MAB	2	4.864768	11369965.000000	423.440748	1		PPAR	338	345	DLNDQVTL			7.000000	917.457500	PPART475M_peptide	0.000000	SI5984MAB	1	6.683099	1780642.000000	917.831277	1
PPAR	346	352	LKYGVHE			6.000000	845.451600	PPAR_M280I	0.000000	SI6092MAB	2	4.869904	7452902.000000	423.455454	2		PPAR	338	345	DLNDQVTL			7.000000	917.457500	PPART475M_peptide	0.000000	SI5988MAB	1	6.687032	1358259.000000	917.899863	2
PPAR	346	352	LKYGVHE			6.000000	845.451600	PPAR_M280I	0.000000	SI6096MAB	2	4.868413	6526327.000000	423.448598	3		PPAR	338	345	DLNDQVTL			7.000000	917.457500	PPART475M_peptide	0.000000	SI5992MAB	1	6.692627	960861.000000	917.907471	3
PPAR	346	352	LKYGVHE			6.000000	845.451600	PPAR_M280I	0.500000	SI6025MAB	2	4.879498	15079609.000000	423.594051	1		PPAR	338	345	DLNDQVTL			7.000000	917.457500	PPART475M_peptide	0.500000	SI5918MAB	1	6.705724	1334062.000000	918.930617	1
PPAR	346	352	LKYGVHE			6.000000	845.451600	PPAR_M280I	0.500000	SI6029MAB	2	4.883582	6295389.000000	423.688019	2		PPAR	338	345	DLNDQVTL			7.000000	917.457500	PPART475M_peptide	0.500000	SI5922MAB	1	6.702195	1374393.000000	918.936576	2
PPAR	346	352	LKYGVHE			6.000000	845.451600	PPAR_M280I	0.500000	SI6033MAB	2	4.879925	8263208.000000	423.678357	3		PPAR	338	345	DLNDQVTL			7.000000	917.457500	PPART475M_peptide	0.500000	SI5926MAB	1	6.688736	1516681.000000	918.911667	3
PPAR	346	352	LKYGVHE			6.000000	845.451600	PPAR_M280I	2.000000	SI6037MAB	2	4.880529	10297349.000000	423.708730	1		PPAR	338	345	DLNDQVTL			7.000000	917.457500	PPART475M_peptide	2.000000	SI5930MAB	1	6.698295	1098898.000000	919.051625	1
PPAR	346	352	LKYGVHE			6.000000	845.451600	PPAR_M280I	2.000000	SI6041MAB	2	4.874539	12601400.000000	423.667919	2		PPAR	338	345	DLNDQVTL			7.000000	917.457500	PPART475M_peptide	2.000000	SI5934MAB	1	6.696168	1594761.000000	918.934487	2
PPAR	346	352	LKYGVHE			6.000000	845.451600	PPAR_M280I	2.000000	SI6045MAB	2	4.869346	11402110.000000	423.673348	3		PPAR	338	345	DLNDQVTL			7.000000	917.457500	PPART475M_peptide	2.000000	SI5938MAB	1	6.699612	1096797.000000	919.113086	3
PPAR	346	352	LKYGVHE			6.000000	845.451600	PPAR_M280I	10.000000	SI6049MAB	2	4.870420	9817695.000000	423.715014	1		PPAR	338	345	DLNDQVTL			7.000000	917.457500	PPART475M_peptide	10.000000	SI5942MAB	1	6.691178	1159206.000000	919.144117	1
PPAR	346	352	LKYGVHE			6.000000	845.451600	PPAR_M280I	10.000000	SI6053MAB	2	4.874104	10696576.000000	423.735215	2		PPAR	338	345	DLNDQVTL			7.000000	917.457500	PPART475M_peptide	10.000000	SI5946MAB	1	6.705899	1007051.000000	919.140289	2
PPAR	346	352	LKYGVHE			6.000000	845.451600	PPAR_M280I	10.000000	SI6057MAB	2	4.881156	9194685.000000	423.730364	3		PPAR	338	345	DLNDQVTL			7.000000	917.457500	PPART475M_peptide	10.000000	SI5950MAB	1	6.698948	709807.000000	919.418496	3
PPAR	346	352	LKYGVHE			6.000000	845.451600	PPAR_M280I	30.000002	SI6061MAB	2	4.873117	8902374.000000	423.750325	1		PPAR	338	345	DLNDQVTL			7.000000	917.457500	PPART475M_peptide	30.000002	SI5954MAB	1	6.701594	719595.000000	919.364354	1
PPAR	346	352	LKYGVHE			6.000000	845.451600	PPAR_M280I	30.000002	SI6065MAB	2	4.883653	7059507.000000	423.753443	2		PPAR	338	345	DLNDQVTL			7.000000	917.457500	PPART475M_peptide	30.000002	SI5958MAB	1	6.700553	837726.000000	919.127927	2
PPAR	346	352	LKYGVHE			6.000000	845.451600	PPAR_M280I	30.000002	SI6069MAB	2	4.887090	5192974.000000	423.801611	3		PPAR	338	345	DLNDQVTL			7.000000	917.457500	PPART475M_peptide	30.000002	SI5962MAB	1	6.702937	849668.000000	919.076896	3
PPAR	346	352	LKYGVHE			6.000000	845.451600	PPAR_M280I	60.000004	SI6076MAB	2	4.890168	7118443.000000	423.806827	1		PPAR	338	345	DLNDQVTL			7.000000	917.457500	PPART475M_peptide	60.000004	SI5972MAB	1	6.694011	1010696.000000	919.284844	1
PPAR	346	352	LKYGVHE			6.000000	845.451600	PPAR_M280I	60.000004	SI6080MAB	2	4.893299	4764394.000000	423.864435	2		PPAR	338	345	DLNDQVTL			7.000000	917.457500	PPART475M_peptide	60.000004	SI5976MAB	1	6.695482	693132.000000	919.412276	2
PPAR	346	352	LKYGVHE			6.000000	845.451600	PPAR_M280I	60.000004	SI6084MAB	2	4.896882	1578876.000000	424.310544	3		PPAR	338	345	DLNDQVTL			7.000000	917.457500	PPART475M_peptide	60.000004	SI5980MAB	1	6.697690	569272.000000	919.104539	3
PPAR	346	355	LKYGVHEIIY			9.000000	1234.683000	PPAR	0.000000	SI5996MAB	1	6.340697	1313027.000000	1235.276128	1		PPAR	346	352	LKYGVHE			6.000000	845.451600	PPAR	0.000000	SI5996MAB	2	4.840077	25128234.000000	423.438292	1
PPAR	346	355	LKYGVHEIIY			9.000000	1234.683000	PPAR	0.000000	SI6000MAB	1	6.348168	1145140.000000	1235.291602	2		PPAR	346	352	LKYGVHE			6.000000	845.451600	PPAR	0.000000	SI6000MAB	2	4.849372	20690795.000000	423.453103	2
PPAR	346	355	LKYGVHEIIY			9.000000	1234.683000	PPAR	0.000000	SI6004MAB	1	6.345152	1199053.000000	1235.297168	3		PPAR	346	352	LKYGVHE			6.000000	845.451600	PPAR	0.000000	SI6004MAB	2	4.845956	22020062.000000	423.457414	3
PPAR	346	355	LKYGVHEIIY			9.000000	1234.683000	PPAR	0.500000	SI5754MAB	1	6.387618	3588994.000000	1235.566382	1		PPAR	346	352	LKYGVHE			6.000000	845.451600	PPAR	0.500000	SI5754MAB	2	4.871906	30670447.000000	423.672225	1
PPAR	346	355	LKYGVHEIIY			9.000000	1234.683000	PPAR	0.500000	SI5758MAB	1	6.387255	3143940.000000	1235.599269	2		PPAR	346	352	LKYGVHE			6.000000	845.451600	PPAR	0.500000	SI5758MAB	2	4.874157	36601744.000000	423.657351	2
PPAR	346	355	LKYGVHEIIY			9.000000	1234.683000	PPAR	0.500000	SI5762MAB	1	6.395386	2980815.000000	1235.577919	3		PPAR	346	352	LKYGVHE			6.000000	845.451600	PPAR	0.500000	SI5762MAB	2	4.877845	34471048.000000	423.649550	3
PPAR	346	355	LKYGVHEIIY			9.000000	1234.683000	PPAR	2.000000	SI5766MAB	1	6.383280	2956078.000000	1235.627746	1		PPAR	346	352	LKYGVHE			6.000000	845.451600	PPAR	2.000000	SI5766MAB	2	4.871337	39346239.000000	423.661926	1
PPAR	346	355	LKYGVHEIIY			9.000000	1234.683000	PPAR	2.000000	SI5770MAB	1	6.358746	3255058.000000	1235.636421	2		PPAR	346	352	LKYGVHE			6.000000	845.451600	PPAR	2.000000	SI5770MAB	2	4.855719	38577363.000000	423.675236	2
PPAR	346	355	LKYGVHEIIY			9.000000	1234.683000	PPAR	2.000000	SI5774MAB	1	6.383485	2574896.000000	1235.641974	3		PPAR	346	352	LKYGVHE			6.000000	845.451600	PPAR	2.000000	SI5774MAB	2	4.872591	27678090.000000	423.692031	3
PPAR	346	355	LKYGVHEIIY			9.000000	1234.683000	PPAR	10.000000	SI5778MAB	1	6.384257	2040813.000000	1235.939345	1		PPAR	346	352	LKYGVHE			6.000000	845.451600	PPAR	10.000000	SI5778MAB	2	4.869294	23458800.000000	423.780418	1
PPAR	346	355	LKYGVHEIIY			9.000000	1234.683000	PPAR	10.000000	SI5782MAB	1	6.375511	2294153.000000	1235.791849	2		PPAR	346	352	LKYGVHE			6.000000	845.451600	PPAR	10.000000	SI5782MAB	2	4.867364	26021636.000000	423.749426	2
PPAR	346	355	LKYGVHEIIY			9.000000	1234.683000	PPAR	10.000000	SI5786MAB	1	6.383106	2116915.000000	1235.779243	3		PPAR	346	352	LKYGVHE			6.000000	845.451600	PPAR	10.000000	SI5786MAB	2	4.871043	23354094.000000	423.739578	3
PPAR	346	355	LKYGVHEIIY			9.000000	1234.683000	PPAR	30.000002	SI5800MAB	1	6.390124	2262118.000000	1235.854494	1		PPAR	346	352	LKYGVHE			6.000000	845.451600	PPAR	30.000002	SI5800MAB	2	4.871735	33528028.000000	423.781399	1
PPAR	346	355	LKYGVHEIIY			9.000000	1234.683000	PPAR	30.000002	SI5804MAB	1	6.386393	1580389.000000	1235.964465	2		PPAR	346	352	LKYGVHE			6.000000	845.451600	PPAR	30.000002	SI5804MAB	2	4.868867	27145289.000000	423.789033	2
PPAR	346	355	LKYGVHEIIY			9.000000	1234.683000	PPAR	30.000002	SI5808MAB	1	6.390972	981563.000000	1235.956379	3		PPAR	346	352	LKYGVHE			6.000000	845.451600	PPAR	30.000002	SI5808MAB	2	4.873600	21432522.000000	423.783195	3
PPAR	346	355	LKYGVHEIIY			9.000000	1234.683000	PPAR	60.000004	SI5812MAB	1	6.396276	1017102.000000	1236.201234	1		PPAR	346	352	LKYGVHE			6.000000	845.451600	PPAR	60.000004	SI5812MAB	2	4.880397	20483323.000000	423.872570	1
PPAR	346	355	LKYGVHEIIY			9.000000	1234.683000	PPAR	60.000004	SI5816MAB	1	6.393972	930311.000000	1236.190984	2		PPAR	346	352	LKYGVHE			6.000000	845.451600	PPAR	60.000004	SI5816MAB	2	4.879837	20208881.000000	423.882872	2
PPAR	346	355	LKYGVHEIIY			9.000000	1234.683000	PPAR	60.000004	SI5820MAB	1	6.388540	810259.000000	1236.405969	3		PPAR	346	352	LKYGVHE			6.000000	845.451600	PPAR	60.000004	SI5820MAB	2	4.873394	18223125.000000	423.926630	3
PPAR	346	355	LKYGVHEIIY			9.000000	1234.683000	PPAR_M280I	0.000000	SI6088MAB	1	6.349548	789339.000000	1235.275610	1		PPAR	346	352	LKYGVHE			6.000000	845.451600	PPART475M_peptide	0.000000	SI5984MAB	2	4.837711	27333515.000000	423.442394	1
PPAR	346	355	LKYGVHEIIY			9.000000	1234.683000	PPAR_M280I	0.000000	SI6092MAB	1	6.354340	542407.000000	1235.296089	2		PPAR	346	352	LKYGVHE			6.000000	845.451600	PPART475M_peptide	0.000000	SI5988MAB	2	4.848357	14645795.000000	423.457140	2
PPAR	346	355	LKYGVHEIIY			9.000000	1234.683000	PPAR_M280I	0.000000	SI6096MAB	1	6.347434	435133.000000	1235.324766	3		PPAR	346	352	LKYGVHE			6.000000	845.451600	PPART475M_peptide	0.000000	SI5992MAB	2	4.854600	11446275.000000	423.444485	3
PPAR	346	355	LKYGVHEIIY			9.000000	1234.683000	PPAR_M280I	0.500000	SI6025MAB	1	6.386114	1457136.000000	1235.430006	1		PPAR	346	352	LKYGVHE			6.000000	845.451600	PPART475M_peptide	0.500000	SI5918MAB	2	4.862376	26806914.000000	423.610065	1
PPAR	346	355	LKYGVHEIIY			9.000000	1234.683000	PPAR_M280I	0.500000	SI6029MAB	1	6.392062	513095.000000	1235.835594	2		PPAR	346	352	LKYGVHE			6.000000	845.451600	PPART475M_peptide	0.500000	SI5922MAB	2	4.856556	27027504.000000	423.619388	2
PPAR	346	355	LKYGVHEIIY			9.000000	1234.683000	PPAR_M280I	0.500000	SI6033MAB	1	6.385356	639061.000000	1235.679497	3		PPAR	346	352	LKYGVHE			6.000000	845.451600	PPART475M_peptide	0.500000	SI5926MAB	2	4.838720	37189284.000000	423.606249	3
PPAR	346	355	LKYGVHEIIY			9.000000	1234.683000	PPAR_M280I	2.000000	SI6037MAB	1	6.379205	757269.000000	1235.782334	1		PPAR	346	352	LKYGVHE			6.000000	845.451600	PPART475M_peptide	2.000000	SI5930MAB	2	4.861176	28255606.000000	423.633201	1
PPAR	346	355	LKYGVHEIIY			9.000000	1234.683000	PPAR_M280I	2.000000	SI6041MAB	1	6.377282	961938.000000	1235.592449	2		PPAR	346	352	LKYGVHE			6.000000	845.451600	PPART475M_peptide	2.000000	SI5934MAB	2	4.854744	36495620.000000	423.660641	2
PPAR	346	355	LKYGVHEIIY			9.000000	1234.683000	PPAR_M280I	2.000000	SI6045MAB	1	6.368786	742010.000000	1235.683189	3		PPAR	346	352	LKYGVHE			6.000000	845.451600	PPART475M_peptide	2.000000	SI5938MAB	2	4.872842	24669763.000000	423.654483	3
PPAR	346	355	LKYGVHEIIY			9.000000	1234.683000	PPAR_M280I	10.000000	SI6049MAB	1	6.370773	753994.000000	1235.750427	1		PPAR	346	352	LKYGVHE			6.000000	845.451600	PPART475M_peptide	10.000000	SI5942MAB	2	4.860421	20637803.000000	423.723307	1
PPAR	346	355	LKYGVHEIIY			9.000000	1234.683000	PPAR_M280I	10.000000	SI6053MAB	1	6.368708	725464.000000	1235.765870	2		PPAR	346	352	LKYGVHE			6.000000	845.451600	PPART475M_peptide	10.000000	SI5946MAB	2	4.880234	18620846.000000	423.711597	2
PPAR	346	355	LKYGVHEIIY			9.000000	1234.683000	PPAR_M280I	10.000000	SI6057MAB	1	6.379655	689665.000000	1235.764064	3		PPAR	346	352	LKYGVHE			6.000000	845.451600	PPART475M_peptide	10.000000	SI5950MAB	2	4.876297	13315920.000000	423.746773	3
PPAR	346	355	LKYGVHEIIY			9.000000	1234.683000	PPAR_M280I	30.000002	SI6061MAB	1	6.374832	555838.000000	1235.913592	1		PPAR	346	352	LKYGVHE			6.000000	845.451600	PPART475M_peptide	30.000002	SI5954MAB	2	4.882495	15779349.000000	423.788338	1
PPAR	346	355	LKYGVHEIIY			9.000000	1234.683000	PPAR_M280I	30.000002	SI6065MAB	1	6.389828	471913.000000	1235.948037	2		PPAR	346	352	LKYGVHE			6.000000	845.451600	PPART475M_peptide	30.000002	SI5958MAB	2	4.877521	18785310.000000	423.774279	2
PPAR	346	355	LKYGVHEIIY			9.000000	1234.683000	PPAR_M280I	30.000002	SI6069MAB	1	6.396593	355800.000000	1236.107165	3		PPAR	346	352	LKYGVHE			6.000000	845.451600	PPART475M_peptide	30.000002	SI5962MAB	2	4.878760	20640944.000000	423.732775	3
PPAR	346	355	LKYGVHEIIY			9.000000	1234.683000	PPAR_M280I	60.000004	SI6076MAB	1	6.392094	433912.000000	1236.333317	1		PPAR	346	352	LKYGVHE			6.000000	845.451600	PPART475M_peptide	60.000004	SI5972MAB	2	4.851077	19902377.000000	423.803656	1
PPAR	346	355	LKYGVHEIIY			9.000000	1234.683000	PPAR_M280I	60.000004	SI6080MAB	1	6.401587	311426.000000	1236.640002	2		PPAR	346	352	LKYGVHE			6.000000	845.451600	PPART475M_peptide	60.000004	SI5976MAB	2	4.863688	13254944.000000	423.782953	2
PPAR	346	355	LKYGVHEIIY			9.000000	1234.683000	PPAR_M280I	60.000004	SI6084MAB	1	6.401795	226771.000000	1237.932409	3		PPAR	346	352	LKYGVHE			6.000000	845.451600	PPART475M_peptide	60.000004	SI5980MAB	2	4.867725	14027827.000000	423.741344	3
PPAR	362	368	MNKDGVL			6.000000	776.397100	PPAR	0.000000	SI5996MAB	1	5.678675	22723902.000000	776.808610	1		PPAR	346	355	LKYGVHEIIY			9.000000	1234.683000	PPAR	0.000000	SI5996MAB	1	6.340697	1313027.000000	1235.276128	1
PPAR	362	368	MNKDGVL			6.000000	776.397100	PPAR	0.000000	SI6000MAB	1	5.688213	21296851.000000	776.774355	2		PPAR	346	355	LKYGVHEIIY			9.000000	1234.683000	PPAR	0.000000	SI6000MAB	1	6.348168	1145140.000000	1235.291602	2
PPAR	362	368	MNKDGVL			6.000000	776.397100	PPAR	0.000000	SI6004MAB	1	5.684635	21791352.000000	776.758655	3		PPAR	346	355	LKYGVHEIIY			9.000000	1234.683000	PPAR	0.000000	SI6004MAB	1	6.345152	1199053.000000	1235.297168	3
PPAR	362	368	MNKDGVL			6.000000	776.397100	PPAR	0.500000	SI5754MAB	1	5.712973	37370544.000000	777.496894	1		PPAR	346	355	LKYGVHEIIY			9.000000	1234.683000	PPAR	0.500000	SI5754MAB	1	6.387618	3588994.000000	1235.566382	1
PPAR	362	368	MNKDGVL			6.000000	776.397100	PPAR	0.500000	SI5758MAB	1	5.714327	35507013.000000	777.543263	2		PPAR	346	355	LKYGVHEIIY			9.000000	1234.683000	PPAR	0.500000	SI5758MAB	1	6.387255	3143940.000000	1235.599269	2
PPAR	362	368	MNKDGVL			6.000000	776.397100	PPAR	0.500000	SI5762MAB	1	5.719012	35318957.000000	777.505481	3		PPAR	346	355	LKYGVHEIIY			9.000000	1234.683000	PPAR	0.500000	SI5762MAB	1	6.395386	2980815.000000	1235.577919	3
PPAR	362	368	MNKDGVL			6.000000	776.397100	PPAR	2.000000	SI5766MAB	1	5.709741	33542963.000000	777.879767	1		PPAR	346	355	LKYGVHEIIY			9.000000	1234.683000	PPAR	2.000000	SI5766MAB	1	6.383280	2956078.000000	1235.627746	1
PPAR	362	368	MNKDGVL			6.000000	776.397100	PPAR	2.000000	SI5770MAB	1	5.689168	36025399.000000	777.940302	2		PPAR	346	355	LKYGVHEIIY			9.000000	1234.683000	PPAR	2.000000	SI5770MAB	1	6.358746	3255058.000000	1235.636421	2
PPAR	362	368	MNKDGVL			6.000000	776.397100	PPAR	2.000000	SI5774MAB	1	5.709246	30247118.000000	777.949802	3		PPAR	346	355	LKYGVHEIIY			9.000000	1234.683000	PPAR	2.000000	SI5774MAB	1	6.383485	2574896.000000	1235.641974	3
PPAR	362	368	MNKDGVL			6.000000	776.397100	PPAR	10.000000	SI5778MAB	1	5.711421	23911456.000000	778.712227	1		PPAR	346	355	LKYGVHEIIY			9.000000	1234.683000	PPAR	10.000000	SI5778MAB	1	6.384257	2040813.000000	1235.939345	1
PPAR	362	368	MNKDGVL			6.000000	776.397100	PPAR	10.000000	SI5782MAB	1	5.704543	26281748.000000	778.768050	2		PPAR	346	355	LKYGVHEIIY			9.000000	1234.683000	PPAR	10.000000	SI5782MAB	1	6.375511	2294153.000000	1235.791849	2
PPAR	362	368	MNKDGVL			6.000000	776.397100	PPAR	10.000000	SI5786MAB	1	5.711449	23508393.000000	778.763123	3		PPAR	346	355	LKYGVHEIIY			9.000000	1234.683000	PPAR	10.000000	SI5786MAB	1	6.383106	2116915.000000	1235.779243	3
PPAR	362	368	MNKDGVL			6.000000	776.397100	PPAR	30.000002	SI5800MAB	1	5.709394	24796508.000000	779.290860	1		PPAR	346	355	LKYGVHEIIY			9.000000	1234.683000	PPAR	30.000002	SI5800MAB	1	6.390124	2262118.000000	1235.854494	1
PPAR	362	368	MNKDGVL			6.000000	776.397100	PPAR	30.000002	SI5804MAB	1	5.711884	21546750.000000	779.263163	2		PPAR	346	355	LKYGVHEIIY			9.000000	1234.683000	PPAR	30.000002	SI5804MAB	1	6.386393	1580389.000000	1235.964465	2
PPAR	362	368	MNKDGVL			6.000000	776.397100	PPAR	30.000002	SI5808MAB	1	5.719571	16351853.000000	779.242491	3		PPAR	346	355	LKYGVHEIIY			9.000000	1234.683000	PPAR	30.000002	SI5808MAB	1	6.390972	981563.000000	1235.956379	3
PPAR	362	368	MNKDGVL			6.000000	776.397100	PPAR	60.000004	SI5812MAB	1	5.725276	16461188.000000	779.530399	1		PPAR	346	355	LKYGVHEIIY			9.000000	1234.683000	PPAR	60.000004	SI5812MAB	1	6.396276	1017102.000000	1236.201234	1
PPAR	362	368	MNKDGVL			6.000000	776.397100	PPAR	60.000004	SI5816MAB	1	5.727920	15809906.000000	779.551616	2		PPAR	346	355	LKYGVHEIIY			9.000000	1234.683000	PPAR	60.000004	SI5816MAB	1	6.393972	930311.000000	1236.190984	2
PPAR	362	368	MNKDGVL			6.000000	776.397100	PPAR	60.000004	SI5820MAB	1	5.720149	14619688.000000	779.582520	3		PPAR	346	355	LKYGVHEIIY			9.000000	1234.683000	PPAR	60.000004	SI5820MAB	1	6.388540	810259.000000	1236.405969	3
PPAR	362	368	MNKDGVL			6.000000	776.397100	PPAR_M280I	0.000000	SI6088MAB	1	5.712223	11861431.000000	776.760709	1		PPAR	346	355	LKYGVHEIIY			9.000000	1234.683000	PPART475M_peptide	0.000000	SI5984MAB	1	6.331216	1606484.000000	1235.295907	1
PPAR	362	368	MNKDGVL			6.000000	776.397100	PPAR_M280I	0.000000	SI6092MAB	1	5.720140	7596178.000000	776.737856	2		PPAR	346	355	LKYGVHEIIY			9.000000	1234.683000	PPART475M_peptide	0.000000	SI5988MAB	1	6.336576	970286.000000	1235.283535	2
PPAR	362	368	MNKDGVL			6.000000	776.397100	PPAR_M280I	0.000000	SI6096MAB	1	5.716692	6045279.000000	776.728300	3		PPAR	346	355	LKYGVHEIIY			9.000000	1234.683000	PPART475M_peptide	0.000000	SI5992MAB	1	6.347820	822375.000000	1235.337954	3
PPAR	362	368	MNKDGVL			6.000000	776.397100	PPAR_M280I	0.500000	SI6025MAB	1	5.701771	14765266.000000	777.262361	1		PPAR	346	355	LKYGVHEIIY			9.000000	1234.683000	PPART475M_peptide	0.500000	SI5918MAB	1	6.389138	1809597.000000	1235.516296	1
PPAR	362	368	MNKDGVL			6.000000	776.397100	PPAR_M280I	0.500000	SI6029MAB	1	5.734886	6840080.000000	777.736087	2		PPAR	346	355	LKYGVHEIIY			9.000000	1234.683000	PPART475M_peptide	0.500000	SI5922MAB	1	6.384976	1967453.000000	1235.564196	2
PPAR	362	368	MNKDGVL			6.000000	776.397100	PPAR_M280I	0.500000	SI6033MAB	1	5.728174	9200140.000000	777.660843	3		PPAR	346	355	LKYGVHEIIY			9.000000	1234.683000	PPART475M_peptide	0.500000	SI5926MAB	1	6.354115	2041720.000000	1235.543121	3
PPAR	362	368	MNKDGVL			6.000000	776.397100	PPAR_M280I	2.000000	SI6037MAB	1	5.721537	10783606.000000	777.742903	1		PPAR	346	355	LKYGVHEIIY			9.000000	1234.683000	PPART475M_peptide	2.000000	SI5930MAB	1	6.381364	1790533.000000	1235.539005	1
PPAR	362	368	MNKDGVL			6.000000	776.397100	PPAR_M280I	2.000000	SI6041MAB	1	5.716724	13497257.000000	777.661947	2		PPAR	346	355	LKYGVHEIIY			9.000000	1234.683000	PPART475M_peptide	2.000000	SI5934MAB	1	6.364056	2228413.000000	1235.557133	2
PPAR	362	368	MNKDGVL			6.000000	776.397100	PPAR_M280I	2.000000	SI6045MAB	1	5.714108	11320220.000000	777.740864	3		PPAR	346	355	LKYGVHEIIY			9.000000	1234.683000	PPART475M_peptide	2.000000	SI5938MAB	1	6.385134	1445451.000000	1235.659944	3
PPAR	362	368	MNKDGVL			6.000000	776.397100	PPAR_M280I	10.000000	SI6049MAB	1	5.715463	10238817.000000	778.321652	1		PPAR	346	355	LKYGVHEIIY			9.000000	1234.683000	PPART475M_peptide	10.000000	SI5942MAB	1	6.364445	1710450.000000	1235.716068	1
PPAR	362	368	MNKDGVL			6.000000	776.397100	PPAR_M280I	10.000000	SI6053MAB	1	5.716837	11279204.000000	778.235889	2		PPAR	346	355	LKYGVHEIIY			9.000000	1234.683000	PPART475M_peptide	10.000000	SI5946MAB	1	6.391653	1425553.000000	1235.712654	2
PPAR	362	368	MNKDGVL			6.000000	776.397100	PPAR_M280I	10.000000	SI6057MAB	1	5.725688	9396753.000000	778.357313	3		PPAR	346	355	LKYGVHEIIY			9.000000	1234.683000	PPART475M_peptide	10.000000	SI5950MAB	1	6.385468	848134.000000	1236.142562	3
PPAR	362	368	MNKDGVL			6.000000	776.397100	PPAR_M280I	30.000002	SI6061MAB	1	5.718908	8765133.000000	778.842609	1		PPAR	346	355	LKYGVHEIIY			9.000000	1234.683000	PPART475M_peptide	30.000002	SI5954MAB	1	6.388148	803882.000000	1236.049934	1
PPAR	362	368	MNKDGVL			6.000000	776.397100	PPAR_M280I	30.000002	SI6065MAB	1	5.731412	6982311.000000	778.813557	2		PPAR	346	355	LKYGVHEIIY			9.000000	1234.683000	PPART475M_peptide	30.000002	SI5958MAB	1	6.388062	1047741.000000	1235.838671	2
PPAR	362	368	MNKDGVL			6.000000	776.397100	PPAR_M280I	30.000002	SI6069MAB	1	5.739521	5496822.000000	778.843101	3		PPAR	346	355	LKYGVHEIIY			9.000000	1234.683000	PPART475M_peptide	30.000002	SI5962MAB	1	6.386539	1039717.000000	1235.761361	3
PPAR	362	368	MNKDGVL			6.000000	776.397100	PPAR_M280I	60.000004	SI6076MAB	1	5.745715	7198835.000000	779.032531	1		PPAR	346	355	LKYGVHEIIY			9.000000	1234.683000	PPART475M_peptide	60.000004	SI5972MAB	1	6.354662	1372854.000000	1235.820386	1
PPAR	362	368	MNKDGVL			6.000000	776.397100	PPAR_M280I	60.000004	SI6080MAB	1	5.751011	4826776.000000	779.097217	2		PPAR	346	355	LKYGVHEIIY			9.000000	1234.683000	PPART475M_peptide	60.000004	SI5976MAB	1	6.374436	822943.000000	1235.992852	2
PPAR	362	368	MNKDGVL			6.000000	776.397100	PPAR_M280I	60.000004	SI6084MAB	1	5.760092	1398081.000000	779.016953	3		PPAR	346	355	LKYGVHEIIY			9.000000	1234.683000	PPART475M_peptide	60.000004	SI5980MAB	1	6.380022	775007.000000	1235.841674	3
PPAR	369	376	ISEGQGFM			7.000000	868.386900	PPAR	0.000000	SI5996MAB	1	6.813129	4396361.000000	868.814789	1		PPAR	362	368	MNKDGVL			6.000000	776.397100	PPAR	0.000000	SI5996MAB	1	5.678675	22723902.000000	776.808610	1
PPAR	369	376	ISEGQGFM			7.000000	868.386900	PPAR	0.000000	SI6000MAB	1	6.817013	4007031.000000	868.791749	2		PPAR	362	368	MNKDGVL			6.000000	776.397100	PPAR	0.000000	SI6000MAB	1	5.688213	21296851.000000	776.774355	2
PPAR	369	376	ISEGQGFM			7.000000	868.386900	PPAR	0.000000	SI6004MAB	1	6.816319	4148394.000000	868.786655	3		PPAR	362	368	MNKDGVL			6.000000	776.397100	PPAR	0.000000	SI6004MAB	1	5.684635	21791352.000000	776.758655	3
PPAR	369	376	ISEGQGFM			7.000000	868.386900	PPAR	0.500000	SI5754MAB	1	6.835053	6880420.000000	871.143284	1		PPAR	362	368	MNKDGVL			6.000000	776.397100	PPAR	0.500000	SI5754MAB	1	5.712973	37370544.000000	777.496894	1
PPAR	369	376	ISEGQGFM			7.000000	868.386900	PPAR	0.500000	SI5758MAB	1	6.839047	4344866.000000	871.140838	2		PPAR	362	368	MNKDGVL			6.000000	776.397100	PPAR	0.500000	SI5758MAB	1	5.714327	35507013.000000	777.543263	2
PPAR	369	376	ISEGQGFM			7.000000	868.386900	PPAR	0.500000	SI5762MAB	1	6.845260	6003304.000000	871.141360	3		PPAR	362	368	MNKDGVL			6.000000	776.397100	PPAR	0.500000	SI5762MAB	1	5.719012	35318957.000000	777.505481	3
PPAR	369	376	ISEGQGFM			7.000000	868.386900	PPAR	2.000000	SI5766MAB	1	6.833374	5909715.000000	871.877106	1		PPAR	362	368	MNKDGVL			6.000000	776.397100	PPAR	2.000000	SI5766MAB	1	5.709741	33542963.000000	777.879767	1
PPAR	369	376	ISEGQGFM			7.000000	868.386900	PPAR	2.000000	SI5770MAB	1	6.822494	7289164.000000	871.855489	2		PPAR	362	368	MNKDGVL			6.000000	776.397100	PPAR	2.000000	SI5770MAB	1	5.689168	36025399.000000	777.940302	2
PPAR	369	376	ISEGQGFM			7.000000	868.386900	PPAR	2.000000	SI5774MAB	1	6.835370	5192898.000000	871.910853	3		PPAR	362	368	MNKDGVL			6.000000	776.397100	PPAR	2.000000	SI5774MAB	1	5.709246	30247118.000000	777.949802	3
PPAR	369	376	ISEGQGFM			7.000000	868.386900	PPAR	10.000000	SI5778MAB	1	6.834249	4299142.000000	872.446846	1		PPAR	362	368	MNKDGVL			6.000000	776.397100	PPAR	10.000000	SI5778MAB	1	5.711421	23911456.000000	778.712227	1
PPAR	369	376	ISEGQGFM			7.000000	868.386900	PPAR	10.000000	SI5782MAB	1	6.829724	4749547.000000	872.455747	2		PPAR	362	368	MNKDGVL			6.000000	776.397100	PPAR	10.000000	SI5782MAB	1	5.704543	26281748.000000	778.768050	2
PPAR	369	376	ISEGQGFM			7.000000	868.386900	PPAR	10.000000	SI5786MAB	1	6.834578	4250224.000000	872.428517	3		PPAR	362	368	MNKDGVL			6.000000	776.397100	PPAR	10.000000	SI5786MAB	1	5.711449	23508393.000000	778.763123	3
PPAR	369	376	ISEGQGFM			7.000000	868.386900	PPAR	30.000002	SI5800MAB	1	6.839582	4917588.000000	872.516299	1		PPAR	362	368	MNKDGVL			6.000000	776.397100	PPAR	30.000002	SI5800MAB	1	5.709394	24796508.000000	779.290860	1
PPAR	369	376	ISEGQGFM			7.000000	868.386900	PPAR	30.000002	SI5804MAB	1	6.836622	3817639.000000	872.583699	2		PPAR	362	368	MNKDGVL			6.000000	776.397100	PPAR	30.000002	SI5804MAB	1	5.711884	21546750.000000	779.263163	2
PPAR	369	376	ISEGQGFM			7.000000	868.386900	PPAR	30.000002	SI5808MAB	1	6.839786	2603306.000000	872.623110	3		PPAR	362	368	MNKDGVL			6.000000	776.397100	PPAR	30.000002	SI5808MAB	1	5.719571	16351853.000000	779.242491	3
PPAR	369	376	ISEGQGFM			7.000000	868.386900	PPAR	60.000004	SI5812MAB	1	6.846909	2573290.000000	872.586389	1		PPAR	362	368	MNKDGVL			6.000000	776.397100	PPAR	60.000004	SI5812MAB	1	5.725276	16461188.000000	779.530399	1
PPAR	369	376	ISEGQGFM			7.000000	868.386900	PPAR	60.000004	SI5816MAB	1	6.849226	2445862.000000	872.605288	2		PPAR	362	368	MNKDGVL			6.000000	776.397100	PPAR	60.000004	SI5816MAB	1	5.727920	15809906.000000	779.551616	2
PPAR	369	376	ISEGQGFM			7.000000	868.386900	PPAR	60.000004	SI5820MAB	1	6.841546	2309087.000000	872.651459	3		PPAR	362	368	MNKDGVL			6.000000	776.397100	PPAR	60.000004	SI5820MAB	1	5.720149	14619688.000000	779.582520	3
PPAR	369	376	ISEGQGFM			7.000000	868.386900	PPAR_M280I	0.000000	SI6088MAB	1	6.819115	1960334.000000	868.763564	1		PPAR	362	368	MNKDGVL			6.000000	776.397100	PPART475M_peptide	0.000000	SI5984MAB	1	5.674895	26316974.000000	776.788205	1
PPAR	369	376	ISEGQGFM			7.000000	868.386900	PPAR_M280I	0.000000	SI6092MAB	1	6.824115	1109970.000000	868.771440	2		PPAR	362	368	MNKDGVL			6.000000	776.397100	PPART475M_peptide	0.000000	SI5988MAB	1	5.692110	12693097.000000	776.782492	2
PPAR	369	376	ISEGQGFM			7.000000	868.386900	PPAR_M280I	0.000000	SI6096MAB	1	6.821503	835389.000000	868.762994	3		PPAR	362	368	MNKDGVL			6.000000	776.397100	PPART475M_peptide	0.000000	SI5992MAB	1	5.702143	9225918.000000	776.743201	3
PPAR	369	376	ISEGQGFM			7.000000	868.386900	PPAR_M280I	0.500000	SI6025MAB	1	6.835463	2576641.000000	870.398185	1		PPAR	362	368	MNKDGVL			6.000000	776.397100	PPART475M_peptide	0.500000	SI5918MAB	1	5.712868	23850127.000000	777.510578	1
PPAR	369	376	ISEGQGFM			7.000000	868.386900	PPAR_M280I	0.500000	SI6029MAB	1	6.839444	828124.000000	870.808516	2		PPAR	362	368	MNKDGVL			6.000000	776.397100	PPART475M_peptide	0.500000	SI5922MAB	1	5.707077	23348464.000000	777.531965	2
PPAR	369	376	ISEGQGFM			7.000000	868.386900	PPAR_M280I	0.500000	SI6033MAB	1	6.835500	1103460.000000	870.794701	3		PPAR	362	368	MNKDGVL			6.000000	776.397100	PPART475M_peptide	0.500000	SI5926MAB	1	5.685001	27318010.000000	777.511161	3
PPAR	369	376	ISEGQGFM			7.000000	868.386900	PPAR_M280I	2.000000	SI6037MAB	1	6.832749	1270522.000000	871.165357	1		PPAR	362	368	MNKDGVL			6.000000	776.397100	PPART475M_peptide	2.000000	SI5930MAB	1	5.707259	23815330.000000	777.774816	1
PPAR	369	376	ISEGQGFM			7.000000	868.386900	PPAR_M280I	2.000000	SI6041MAB	1	6.828419	1772532.000000	871.216305	2		PPAR	362	368	MNKDGVL			6.000000	776.397100	PPART475M_peptide	2.000000	SI5934MAB	1	5.694818	28483185.000000	777.751629	2
PPAR	369	376	ISEGQGFM			7.000000	868.386900	PPAR_M280I	2.000000	SI6045MAB	1	6.824010	1442739.000000	871.266831	3		PPAR	362	368	MNKDGVL			6.000000	776.397100	PPART475M_peptide	2.000000	SI5938MAB	1	5.714811	19509016.000000	777.864045	3
PPAR	369	376	ISEGQGFM			7.000000	868.386900	PPAR_M280I	10.000000	SI6049MAB	1	6.826919	1313312.000000	872.039403	1		PPAR	362	368	MNKDGVL			6.000000	776.397100	PPART475M_peptide	10.000000	SI5942MAB	1	5.700377	20834474.000000	778.469052	1
PPAR	369	376	ISEGQGFM			7.000000	868.386900	PPAR_M280I	10.000000	SI6053MAB	1	6.829335	1506560.000000	871.961128	2		PPAR	362	368	MNKDGVL			6.000000	776.397100	PPART475M_peptide	10.000000	SI5946MAB	1	5.722692	17911644.000000	778.445468	2
PPAR	369	376	ISEGQGFM			7.000000	868.386900	PPAR_M280I	10.000000	SI6057MAB	1	6.833749	1233261.000000	872.048467	3		PPAR	362	368	MNKDGVL			6.000000	776.397100	PPART475M_peptide	10.000000	SI5950MAB	1	5.723535	12672913.000000	778.521453	3
PPAR	369	376	ISEGQGFM			7.000000	868.386900	PPAR_M280I	30.000002	SI6061MAB	1	6.829114	1117095.000000	872.361720	1		PPAR	362	368	MNKDGVL			6.000000	776.397100	PPART475M_peptide	30.000002	SI5954MAB	1	5.727871	13037885.000000	779.030375	1
PPAR	369	376	ISEGQGFM			7.000000	868.386900	PPAR_M280I	30.000002	SI6065MAB	1	6.835997	862658.000000	872.349558	2		PPAR	362	368	MNKDGVL			6.000000	776.397100	PPART475M_peptide	30.000002	SI5958MAB	1	5.723560	15605270.000000	779.099151	2
PPAR	369	376	ISEGQGFM			7.000000	868.386900	PPAR_M280I	30.000002	SI6069MAB	1	6.845472	693867.000000	872.378550	3		PPAR	362	368	MNKDGVL			6.000000	776.397100	PPART475M_peptide	30.000002	SI5962MAB	1	5.724652	15640608.000000	779.033378	3
PPAR	369	376	ISEGQGFM			7.000000	868.386900	PPAR_M280I	60.000004	SI6076MAB	1	6.840678	898966.000000	872.384335	1		PPAR	362	368	MNKDGVL			6.000000	776.397100	PPART475M_peptide	60.000004	SI5972MAB	1	5.695024	18359308.000000	779.189661	1
PPAR	369	376	ISEGQGFM			7.000000	868.386900	PPAR_M280I	60.000004	SI6080MAB	1	6.844052	574816.000000	872.304171	2		PPAR	362	368	MNKDGVL			6.000000	776.397100	PPART475M_peptide	60.000004	SI5976MAB	1	5.712182	12057129.000000	778.980956	2
PPAR	369	376	ISEGQGFM			7.000000	868.386900	PPAR_M280I	60.000004	SI6084MAB	1	6.847914	164871.000000	871.502681	3		PPAR	362	368	MNKDGVL			6.000000	776.397100	PPART475M_peptide	60.000004	SI5980MAB	1	5.716190	12128760.000000	778.799015	3
PPAR	369	379	ISEGQGFMTRE			10.000000	1254.578300	PPAR	0.000000	SI5996MAB	2	6.007105	5083531.000000	628.140258	1		PPAR	369	376	ISEGQGFM			7.000000	868.386900	PPAR	0.000000	SI5996MAB	1	6.813129	4396361.000000	868.814789	1
PPAR	369	379	ISEGQGFMTRE			10.000000	1254.578300	PPAR	0.000000	SI6000MAB	2	6.015092	4872568.000000	628.138998	2		PPAR	369	376	ISEGQGFM			7.000000	868.386900	PPAR	0.000000	SI6000MAB	1	6.817013	4007031.000000	868.791749	2
PPAR	369	379	ISEGQGFMTRE			10.000000	1254.578300	PPAR	0.000000	SI6004MAB	2	6.013408	5446575.000000	628.122359	3		PPAR	369	376	ISEGQGFM			7.000000	868.386900	PPAR	0.000000	SI6004MAB	1	6.816319	4148394.000000	868.786655	3
PPAR	369	379	ISEGQGFMTRE			10.000000	1254.578300	PPAR	0.500000	SI5754MAB	2	6.036479	7399735.000000	629.735684	1		PPAR	369	376	ISEGQGFM			7.000000	868.386900	PPAR	0.500000	SI5754MAB	1	6.835053	6880420.000000	871.143284	1
PPAR	369	379	ISEGQGFMTRE			10.000000	1254.578300	PPAR	0.500000	SI5758MAB	2	6.037197	8318889.000000	629.712930	2		PPAR	369	376	ISEGQGFM			7.000000	868.386900	PPAR	0.500000	SI5758MAB	1	6.839047	4344866.000000	871.140838	2
PPAR	369	379	ISEGQGFMTRE			10.000000	1254.578300	PPAR	0.500000	SI5762MAB	2	6.043400	8014581.000000	629.692163	3		PPAR	369	376	ISEGQGFM			7.000000	868.386900	PPAR	0.500000	SI5762MAB	1	6.845260	6003304.000000	871.141360	3
PPAR	369	379	ISEGQGFMTRE			10.000000	1254.578300	PPAR	2.000000	SI5766MAB	2	6.030135	8084119.000000	630.126816	1		PPAR	369	376	ISEGQGFM			7.000000	868.386900	PPAR	2.000000	SI5766MAB	1	6.833374	5909715.000000	871.877106	1
PPAR	369	379	ISEGQGFMTRE			10.000000	1254.578300	PPAR	2.000000	SI5770MAB	2	6.017241	9582506.000000	630.142156	2		PPAR	369	376	ISEGQGFM			7.000000	868.386900	PPAR	2.000000	SI5770MAB	1	6.822494	7289164.000000	871.855489	2
PPAR	369	379	ISEGQGFMTRE			10.000000	1254.578300	PPAR	2.000000	SI5774MAB	2	6.030396	7123273.000000	630.193926	3		PPAR	369	376	ISEGQGFM			7.000000	868.386900	PPAR	2.000000	SI5774MAB	1	6.835370	5192898.000000	871.910853	3
PPAR	369	379	ISEGQGFMTRE			10.000000	1254.578300	PPAR	10.000000	SI5778MAB	2	6.031767	6767001.000000	630.605609	1		PPAR	369	376	ISEGQGFM			7.000000	868.386900	PPAR	10.000000	SI5778MAB	1	6.834249	4299142.000000	872.446846	1
PPAR	369	379	ISEGQGFMTRE			10.000000	1254.578300	PPAR	10.000000	SI5782MAB	2	6.027011	6810970.000000	630.658917	2		PPAR	369	376	ISEGQGFM			7.000000	868.386900	PPAR	10.000000	SI5782MAB	1	6.829724	4749547.000000	872.455747	2
PPAR	369	379	ISEGQGFMTRE			10.000000	1254.578300	PPAR	10.000000	SI5786MAB	2	6.032214	5596481.000000	630.678663	3		PPAR	369	376	ISEGQGFM			7.000000	868.386900	PPAR	10.000000	SI5786MAB	1	6.834578	4250224.000000	872.428517	3
PPAR	369	379	ISEGQGFMTRE			10.000000	1254.578300	PPAR	30.000002	SI5800MAB	2	6.031951	6155423.000000	630.776201	1		PPAR	369	376	ISEGQGFM			7.000000	868.386900	PPAR	30.000002	SI5800MAB	1	6.839582	4917588.000000	872.516299	1
PPAR	369	379	ISEGQGFMTRE			10.000000	1254.578300	PPAR	30.000002	SI5804MAB	2	6.031578	5336969.000000	630.792727	2		PPAR	369	376	ISEGQGFM			7.000000	868.386900	PPAR	30.000002	SI5804MAB	1	6.836622	3817639.000000	872.583699	2
PPAR	369	379	ISEGQGFMTRE			10.000000	1254.578300	PPAR	30.000002	SI5808MAB	2	6.036141	4236280.000000	630.840976	3		PPAR	369	376	ISEGQGFM			7.000000	868.386900	PPAR	30.000002	SI5808MAB	1	6.839786	2603306.000000	872.623110	3
PPAR	369	379	ISEGQGFMTRE			10.000000	1254.578300	PPAR	60.000004	SI5812MAB	2	6.044847	4387854.000000	630.830435	1		PPAR	369	376	ISEGQGFM			7.000000	868.386900	PPAR	60.000004	SI5812MAB	1	6.846909	2573290.000000	872.586389	1
PPAR	369	379	ISEGQGFMTRE			10.000000	1254.578300	PPAR	60.000004	SI5816MAB	2	6.044981	4149397.000000	630.817315	2		PPAR	369	376	ISEGQGFM			7.000000	868.386900	PPAR	60.000004	SI5816MAB	1	6.849226	2445862.000000	872.605288	2
PPAR	369	379	ISEGQGFMTRE			10.000000	1254.578300	PPAR	60.000004	SI5820MAB	2	6.038534	3851088.000000	630.807810	3		PPAR	369	376	ISEGQGFM			7.000000	868.386900	PPAR	60.000004	SI5820MAB	1	6.841546	2309087.000000	872.651459	3
PPAR	369	379	ISEGQGFMTRE			10.000000	1254.578300	PPAR_M280I	0.000000	SI6088MAB	2	6.023646	3867754.000000	628.128053	1		PPAR	369	376	ISEGQGFM			7.000000	868.386900	PPART475M_peptide	0.000000	SI5984MAB	1	6.805270	5590297.000000	868.793664	1
PPAR	369	379	ISEGQGFMTRE			10.000000	1254.578300	PPAR_M280I	0.000000	SI6092MAB	2	6.029316	2751279.000000	628.123780	2		PPAR	369	376	ISEGQGFM			7.000000	868.386900	PPART475M_peptide	0.000000	SI5988MAB	1	6.813535	2308506.000000	868.805853	2
PPAR	369	379	ISEGQGFMTRE			10.000000	1254.578300	PPAR_M280I	0.000000	SI6096MAB	2	6.027235	2844384.000000	628.112718	3		PPAR	369	376	ISEGQGFM			7.000000	868.386900	PPART475M_peptide	0.000000	SI5992MAB	1	6.822429	1367457.000000	868.792656	3
PPAR	369	379	ISEGQGFMTRE			10.000000	1254.578300	PPAR_M280I	0.500000	SI6025MAB	2	6.030172	2617830.000000	629.250720	1		PPAR	369	376	ISEGQGFM			7.000000	868.386900	PPART475M_peptide	0.500000	SI5918MAB	1	6.834726	3664024.000000	871.169900	1
PPAR	369	379	ISEGQGFMTRE			10.000000	1254.578300	PPAR_M280I	0.500000	SI6029MAB	2	6.042927	2048120.000000	629.727221	2		PPAR	369	376	ISEGQGFM			7.000000	868.386900	PPART475M_peptide	0.500000	SI5922MAB	1	6.831218	3859737.000000	871.034037	2
PPAR	369	379	ISEGQGFMTRE			10.000000	1254.578300	PPAR_M280I	0.500000	SI6033MAB	2	6.040716	2246814.000000	629.671170	3		PPAR	369	376	ISEGQGFM			7.000000	868.386900	PPART475M_peptide	0.500000	SI5926MAB	1	6.814466	4621176.000000	871.059405	3
PPAR	369	379	ISEGQGFMTRE			10.000000	1254.578300	PPAR_M280I	2.000000	SI6037MAB	2	6.033415	2435630.000000	629.810834	1		PPAR	369	376	ISEGQGFM			7.000000	868.386900	PPART475M_peptide	2.000000	SI5930MAB	1	6.834547	3800558.000000	871.638697	1
PPAR	369	379	ISEGQGFMTRE			10.000000	1254.578300	PPAR_M280I	2.000000	SI6041MAB	2	6.029957	2389602.000000	629.797469	2		PPAR	369	376	ISEGQGFM			7.000000	868.386900	PPART475M_peptide	2.000000	SI5934MAB	1	6.825676	4764098.000000	871.635065	2
PPAR	369	379	ISEGQGFMTRE			10.000000	1254.578300	PPAR_M280I	2.000000	SI6045MAB	2	6.026025	2161765.000000	629.883879	3		PPAR	369	376	ISEGQGFM			7.000000	868.386900	PPART475M_peptide	2.000000	SI5938MAB	1	6.836068	3084258.000000	871.731080	3
PPAR	369	379	ISEGQGFMTRE			10.000000	1254.578300	PPAR_M280I	10.000000	SI6049MAB	2	6.027269	1968658.000000	630.272735	1		PPAR	369	376	ISEGQGFM			7.000000	868.386900	PPART475M_peptide	10.000000	SI5942MAB	1	6.822025	3323537.000000	872.235130	1
PPAR	369	379	ISEGQGFMTRE			10.000000	1254.578300	PPAR_M280I	10.000000	SI6053MAB	2	6.030320	2335265.000000	630.210964	2		PPAR	369	376	ISEGQGFM			7.000000	868.386900	PPART475M_peptide	10.000000	SI5946MAB	1	6.839434	2862427.000000	872.193964	2
PPAR	369	379	ISEGQGFMTRE			10.000000	1254.578300	PPAR_M280I	10.000000	SI6057MAB	2	6.035851	1761048.000000	630.323634	3		PPAR	369	376	ISEGQGFM			7.000000	868.386900	PPART475M_peptide	10.000000	SI5950MAB	1	6.834131	1850914.000000	872.228531	3
PPAR	369	379	ISEGQGFMTRE			10.000000	1254.578300	PPAR_M280I	30.000002	SI6061MAB	2	6.029395	1672929.000000	630.527899	1		PPAR	369	376	ISEGQGFM			7.000000	868.386900	PPART475M_peptide	30.000002	SI5954MAB	1	6.834557	1896999.000000	872.420494	1
PPAR	369	379	ISEGQGFMTRE			10.000000	1254.578300	PPAR_M280I	30.000002	SI6065MAB	2	6.038198	1317797.000000	630.550139	2		PPAR	369	376	ISEGQGFM			7.000000	868.386900	PPART475M_peptide	30.000002	SI5958MAB	1	6.834359	2477111.000000	872.403389	2
PPAR	369	379	ISEGQGFMTRE			10.000000	1254.578300	PPAR_M280I	30.000002	SI6069MAB	2	6.043941	1145491.000000	630.521458	3		PPAR	369	376	ISEGQGFM			7.000000	868.386900	PPART475M_peptide	30.000002	SI5962MAB	1	6.835965	2454931.000000	872.371545	3
PPAR	369	379	ISEGQGFMTRE			10.000000	1254.578300	PPAR_M280I	60.000004	SI6076MAB	2	6.044168	1670193.000000	630.540167	1		PPAR	369	376	ISEGQGFM			7.000000	868.386900	PPART475M_peptide	60.000004	SI5972MAB	1	6.820758	3145247.000000	872.378464	1
PPAR	369	379	ISEGQGFMTRE			10.000000	1254.578300	PPAR_M280I	60.000004	SI6080MAB	2	6.052641	1300920.000000	630.480288	2		PPAR	369	376	ISEGQGFM			7.000000	868.386900	PPART475M_peptide	60.000004	SI5976MAB	1	6.828795	1863183.000000	872.319148	2
PPAR	369	379	ISEGQGFMTRE			10.000000	1254.578300	PPAR_M280I	60.000004	SI6084MAB	2	6.055691	1151069.000000	630.089857	3		PPAR	369	376	ISEGQGFM			7.000000	868.386900	PPART475M_peptide	60.000004	SI5980MAB	1	6.829015	1727468.000000	872.321595	3
PPAR	380	391	FLKSLRKPFGDF			10.000000	1454.815400	PPAR	0.000000	SI5996MAB	2	6.531440	46731132.000000	728.313750	1		PPAR	369	379	ISEGQGFMTRE			10.000000	1254.578300	PPAR	0.000000	SI5996MAB	2	6.007105	5083531.000000	628.140258	1
PPAR	380	391	FLKSLRKPFGDF			10.000000	1454.815400	PPAR	0.000000	SI6000MAB	2	6.539960	42742195.000000	728.329360	2		PPAR	369	379	ISEGQGFMTRE			10.000000	1254.578300	PPAR	0.000000	SI6000MAB	2	6.015092	4872568.000000	628.138998	2
PPAR	380	391	FLKSLRKPFGDF			10.000000	1454.815400	PPAR	0.000000	SI6004MAB	2	6.538533	43040269.000000	728.302062	3		PPAR	369	379	ISEGQGFMTRE			10.000000	1254.578300	PPAR	0.000000	SI6004MAB	2	6.013408	5446575.000000	628.122359	3
PPAR	380	391	FLKSLRKPFGDF			10.000000	1454.815400	PPAR	0.500000	SI5754MAB	2	6.587472	71521014.000000	729.698876	1		PPAR	369	379	ISEGQGFMTRE			10.000000	1254.578300	PPAR	0.500000	SI5754MAB	2	6.036479	7399735.000000	629.735684	1
PPAR	380	391	FLKSLRKPFGDF			10.000000	1454.815400	PPAR	0.500000	SI5758MAB	2	6.592083	59853814.000000	729.757045	2		PPAR	369	379	ISEGQGFMTRE			10.000000	1254.578300	PPAR	0.500000	SI5758MAB	2	6.037197	8318889.000000	629.712930	2
PPAR	380	391	FLKSLRKPFGDF			10.000000	1454.815400	PPAR	0.500000	SI5762MAB	2	6.596933	65296188.000000	729.723642	3		PPAR	369	379	ISEGQGFMTRE			10.000000	1254.578300	PPAR	0.500000	SI5762MAB	2	6.043400	8014581.000000	629.692163	3
PPAR	380	391	FLKSLRKPFGDF			10.000000	1454.815400	PPAR	2.000000	SI5766MAB	2	6.586953	64672948.000000	730.141505	1		PPAR	369	379	ISEGQGFMTRE			10.000000	1254.578300	PPAR	2.000000	SI5766MAB	2	6.030135	8084119.000000	630.126816	1
PPAR	380	391	FLKSLRKPFGDF			10.000000	1454.815400	PPAR	2.000000	SI5770MAB	2	6.552571	72486984.000000	730.156214	2		PPAR	369	379	ISEGQGFMTRE			10.000000	1254.578300	PPAR	2.000000	SI5770MAB	2	6.017241	9582506.000000	630.142156	2
PPAR	380	391	FLKSLRKPFGDF			10.000000	1454.815400	PPAR	2.000000	SI5774MAB	2	6.590467	57482572.000000	730.157896	3		PPAR	369	379	ISEGQGFMTRE			10.000000	1254.578300	PPAR	2.000000	SI5774MAB	2	6.030396	7123273.000000	630.193926	3
PPAR	380	391	FLKSLRKPFGDF			10.000000	1454.815400	PPAR	10.000000	SI5778MAB	2	6.584249	48988063.000000	730.454337	1		PPAR	369	379	ISEGQGFMTRE			10.000000	1254.578300	PPAR	10.000000	SI5778MAB	2	6.031767	6767001.000000	630.605609	1
PPAR	380	391	FLKSLRKPFGDF			10.000000	1454.815400	PPAR	10.000000	SI5782MAB	2	6.574690	54557293.000000	730.475492	2		PPAR	369	379	ISEGQGFMTRE			10.000000	1254.578300	PPAR	10.000000	SI5782MAB	2	6.027011	6810970.000000	630.658917	2
PPAR	380	391	FLKSLRKPFGDF			10.000000	1454.815400	PPAR	10.000000	SI5786MAB	2	6.584198	49430364.000000	730.428162	3		PPAR	369	379	ISEGQGFMTRE			10.000000	1254.578300	PPAR	10.000000	SI5786MAB	2	6.032214	5596481.000000	630.678663	3
PPAR	380	391	FLKSLRKPFGDF			10.000000	1454.815400	PPAR	30.000002	SI5800MAB	2	6.590686	52171320.000000	730.666811	1		PPAR	369	379	ISEGQGFMTRE			10.000000	1254.578300	PPAR	30.000002	SI5800MAB	2	6.031951	6155423.000000	630.776201	1
PPAR	380	391	FLKSLRKPFGDF			10.000000	1454.815400	PPAR	30.000002	SI5804MAB	2	6.584818	44757614.000000	730.655985	2		PPAR	369	379	ISEGQGFMTRE			10.000000	1254.578300	PPAR	30.000002	SI5804MAB	2	6.031578	5336969.000000	630.792727	2
PPAR	380	391	FLKSLRKPFGDF			10.000000	1454.815400	PPAR	30.000002	SI5808MAB	2	6.592344	32808729.000000	730.667321	3		PPAR	369	379	ISEGQGFMTRE			10.000000	1254.578300	PPAR	30.000002	SI5808MAB	2	6.036141	4236280.000000	630.840976	3
PPAR	380	391	FLKSLRKPFGDF			10.000000	1454.815400	PPAR	60.000004	SI5812MAB	2	6.596658	34067309.000000	730.687879	1		PPAR	369	379	ISEGQGFMTRE			10.000000	1254.578300	PPAR	60.000004	SI5812MAB	2	6.044847	4387854.000000	630.830435	1
PPAR	380	391	FLKSLRKPFGDF			10.000000	1454.815400	PPAR	60.000004	SI5816MAB	2	6.595643	34137268.000000	730.713847	2		PPAR	369	379	ISEGQGFMTRE			10.000000	1254.578300	PPAR	60.000004	SI5816MAB	2	6.044981	4149397.000000	630.817315	2
PPAR	380	391	FLKSLRKPFGDF			10.000000	1454.815400	PPAR	60.000004	SI5820MAB	2	6.586380	32254906.000000	730.720678	3		PPAR	369	379	ISEGQGFMTRE			10.000000	1254.578300	PPAR	60.000004	SI5820MAB	2	6.038534	3851088.000000	630.807810	3
PPAR	380	391	FLKSLRKPFGDF			10.000000	1454.815400	PPAR_M280I	0.000000	SI6088MAB	2	6.542058	28063670.000000	728.370549	1		PPAR	369	379	ISEGQGFMTRE			10.000000	1254.578300	PPART475M_peptide	0.000000	SI5984MAB	2	6.002012	6560458.000000	628.139053	1
PPAR	380	391	FLKSLRKPFGDF			10.000000	1454.815400	PPAR_M280I	0.000000	SI6092MAB	2	6.549435	19022239.000000	728.336204	2		PPAR	369	379	ISEGQGFMTRE			10.000000	1254.578300	PPART475M_peptide	0.000000	SI5988MAB	2	6.013537	6034681.000000	628.133425	2
PPAR	380	391	FLKSLRKPFGDF			10.000000	1454.815400	PPAR_M280I	0.000000	SI6096MAB	2	6.544811	14393247.000000	728.292499	3		PPAR	369	379	ISEGQGFMTRE			10.000000	1254.578300	PPART475M_peptide	0.000000	SI5992MAB	2	6.021032	4891629.000000	628.126303	3
PPAR	380	391	FLKSLRKPFGDF			10.000000	1454.815400	PPAR_M280I	0.500000	SI6025MAB	2	6.590204	33805576.000000	729.188127	1		PPAR	369	379	ISEGQGFMTRE			10.000000	1254.578300	PPART475M_peptide	0.500000	SI5918MAB	2	6.030570	4801369.000000	629.680528	1
PPAR	380	391	FLKSLRKPFGDF			10.000000	1454.815400	PPAR_M280I	0.500000	SI6029MAB	2	6.592896	15246638.000000	729.479750	2		PPAR	369	379	ISEGQGFMTRE			10.000000	1254.578300	PPART475M_peptide	0.500000	SI5922MAB	2	6.026615	4916698.000000	629.671919	2
PPAR	380	391	FLKSLRKPFGDF			10.000000	1454.815400	PPAR_M280I	0.500000	SI6033MAB	2	6.585440	19597337.000000	729.471796	3		PPAR	369	379	ISEGQGFMTRE			10.000000	1254.578300	PPART475M_peptide	0.500000	SI5926MAB	2	6.008116	5664475.000000	629.645311	3
PPAR	380	391	FLKSLRKPFGDF			10.000000	1454.815400	PPAR_M280I	2.000000	SI6037MAB	2	6.578091	23385395.000000	729.714454	1		PPAR	369	379	ISEGQGFMTRE			10.000000	1254.578300	PPART475M_peptide	2.000000	SI5930MAB	2	6.025850	4439326.000000	629.912713	1
PPAR	380	391	FLKSLRKPFGDF			10.000000	1454.815400	PPAR_M280I	2.000000	SI6041MAB	2	6.575712	27557597.000000	729.723267	2		PPAR	369	379	ISEGQGFMTRE			10.000000	1254.578300	PPART475M_peptide	2.000000	SI5934MAB	2	6.017326	5646848.000000	629.968050	2
PPAR	380	391	FLKSLRKPFGDF			10.000000	1454.815400	PPAR_M280I	2.000000	SI6045MAB	2	6.564146	24138389.000000	729.730646	3		PPAR	369	379	ISEGQGFMTRE			10.000000	1254.578300	PPART475M_peptide	2.000000	SI5938MAB	2	6.031917	4205982.000000	630.025545	3
PPAR	380	391	FLKSLRKPFGDF			10.000000	1454.815400	PPAR_M280I	10.000000	SI6049MAB	2	6.566339	22740018.000000	730.105122	1		PPAR	369	379	ISEGQGFMTRE			10.000000	1254.578300	PPART475M_peptide	10.000000	SI5942MAB	2	6.019810	4488200.000000	630.436781	1
PPAR	380	391	FLKSLRKPFGDF			10.000000	1454.815400	PPAR_M280I	10.000000	SI6053MAB	2	6.562363	23575100.000000	730.055860	2		PPAR	369	379	ISEGQGFMTRE			10.000000	1254.578300	PPART475M_peptide	10.000000	SI5946MAB	2	6.037963	3944268.000000	630.396488	2
PPAR	380	391	FLKSLRKPFGDF			10.000000	1454.815400	PPAR_M280I	10.000000	SI6057MAB	2	6.577548	20609104.000000	730.096376	3		PPAR	369	379	ISEGQGFMTRE			10.000000	1254.578300	PPART475M_peptide	10.000000	SI5950MAB	2	6.034151	3130937.000000	630.399954	3
PPAR	380	391	FLKSLRKPFGDF			10.000000	1454.815400	PPAR_M280I	30.000002	SI6061MAB	2	6.572596	19692074.000000	730.300365	1		PPAR	369	379	ISEGQGFMTRE			10.000000	1254.578300	PPART475M_peptide	30.000002	SI5954MAB	2	6.037342	2993321.000000	630.647761	1
PPAR	380	391	FLKSLRKPFGDF			10.000000	1454.815400	PPAR_M280I	30.000002	SI6065MAB	2	6.587600	16614092.000000	730.290400	2		PPAR	369	379	ISEGQGFMTRE			10.000000	1254.578300	PPART475M_peptide	30.000002	SI5958MAB	2	6.034265	3327956.000000	630.657388	2
PPAR	380	391	FLKSLRKPFGDF			10.000000	1454.815400	PPAR_M280I	30.000002	SI6069MAB	2	6.592153	14028665.000000	730.285798	3		PPAR	369	379	ISEGQGFMTRE			10.000000	1254.578300	PPART475M_peptide	30.000002	SI5962MAB	2	6.037306	3467800.000000	630.599694	3
PPAR	380	391	FLKSLRKPFGDF			10.000000	1454.815400	PPAR_M280I	60.000004	SI6076MAB	2	6.594270	17681955.000000	730.419046	1		PPAR	369	379	ISEGQGFMTRE			10.000000	1254.578300	PPART475M_peptide	60.000004	SI5972MAB	2	6.015463	4063659.000000	630.604498	1
PPAR	380	391	FLKSLRKPFGDF			10.000000	1454.815400	PPAR_M280I	60.000004	SI6080MAB	2	6.602563	11790754.000000	730.288685	2		PPAR	369	379	ISEGQGFMTRE			10.000000	1254.578300	PPART475M_peptide	60.000004	SI5976MAB	2	6.028554	2858025.000000	630.525802	2
PPAR	380	391	FLKSLRKPFGDF			10.000000	1454.815400	PPAR_M280I	60.000004	SI6084MAB	2	6.608373	4824282.000000	730.140821	3		PPAR	369	379	ISEGQGFMTRE			10.000000	1254.578300	PPART475M_peptide	60.000004	SI5980MAB	2	6.031648	2621358.000000	630.585140	3
PPAR	391	398	FMEPKFEF			6.000000	1074.496500	PPAR	0.000000	SI5996MAB	2	7.687211	3072198.000000	538.084008	1		PPAR	380	391	FLKSLRKPFGDF			10.000000	1454.815400	PPAR	0.000000	SI5996MAB	2	6.531440	46731132.000000	728.313750	1
PPAR	391	398	FMEPKFEF			6.000000	1074.496500	PPAR	0.000000	SI6000MAB	2	7.689392	2532859.000000	538.100390	2		PPAR	380	391	FLKSLRKPFGDF			10.000000	1454.815400	PPAR	0.000000	SI6000MAB	2	6.539960	42742195.000000	728.329360	2
PPAR	391	398	FMEPKFEF			6.000000	1074.496500	PPAR	0.000000	SI6004MAB	2	7.691706	2798184.000000	538.099422	3		PPAR	380	391	FLKSLRKPFGDF			10.000000	1454.815400	PPAR	0.000000	SI6004MAB	2	6.538533	43040269.000000	728.302062	3
PPAR	391	398	FMEPKFEF			6.000000	1074.496500	PPAR	0.500000	SI5754MAB	2	7.741654	4614015.000000	538.462894	1		PPAR	380	391	FLKSLRKPFGDF			10.000000	1454.815400	PPAR	0.500000	SI5754MAB	2	6.587472	71521014.000000	729.698876	1
PPAR	391	398	FMEPKFEF			6.000000	1074.496500	PPAR	0.500000	SI5758MAB	2	7.747272	4993149.000000	538.477296	2		PPAR	380	391	FLKSLRKPFGDF			10.000000	1454.815400	PPAR	0.500000	SI5758MAB	2	6.592083	59853814.000000	729.757045	2
PPAR	391	398	FMEPKFEF			6.000000	1074.496500	PPAR	0.500000	SI5762MAB	2	7.754861	5015027.000000	538.450344	3		PPAR	380	391	FLKSLRKPFGDF			10.000000	1454.815400	PPAR	0.500000	SI5762MAB	2	6.596933	65296188.000000	729.723642	3
PPAR	391	398	FMEPKFEF			6.000000	1074.496500	PPAR	2.000000	SI5766MAB	2	7.738756	5387528.000000	538.816531	1		PPAR	380	391	FLKSLRKPFGDF			10.000000	1454.815400	PPAR	2.000000	SI5766MAB	2	6.586953	64672948.000000	730.141505	1
PPAR	391	398	FMEPKFEF			6.000000	1074.496500	PPAR	2.000000	SI5770MAB	2	7.716541	6706744.000000	538.844426	2		PPAR	380	391	FLKSLRKPFGDF			10.000000	1454.815400	PPAR	2.000000	SI5770MAB	2	6.552571	72486984.000000	730.156214	2
PPAR	391	398	FMEPKFEF			6.000000	1074.496500	PPAR	2.000000	SI5774MAB	2	7.741693	4366024.000000	538.858225	3		PPAR	380	391	FLKSLRKPFGDF			10.000000	1454.815400	PPAR	2.000000	SI5774MAB	2	6.590467	57482572.000000	730.157896	3
PPAR	391	398	FMEPKFEF			6.000000	1074.496500	PPAR	10.000000	SI5778MAB	2	7.741460	3553329.000000	539.441554	1		PPAR	380	391	FLKSLRKPFGDF			10.000000	1454.815400	PPAR	10.000000	SI5778MAB	2	6.584249	48988063.000000	730.454337	1
PPAR	391	398	FMEPKFEF			6.000000	1074.496500	PPAR	10.000000	SI5782MAB	2	7.730635	3581033.000000	539.493698	2		PPAR	380	391	FLKSLRKPFGDF			10.000000	1454.815400	PPAR	10.000000	SI5782MAB	2	6.574690	54557293.000000	730.475492	2
PPAR	391	398	FMEPKFEF			6.000000	1074.496500	PPAR	10.000000	SI5786MAB	2	7.732203	2755697.000000	539.535294	3		PPAR	380	391	FLKSLRKPFGDF			10.000000	1454.815400	PPAR	10.000000	SI5786MAB	2	6.584198	49430364.000000	730.428162	3
PPAR	391	398	FMEPKFEF			6.000000	1074.496500	PPAR	30.000002	SI5800MAB	2	7.748895	4286723.000000	539.683068	1		PPAR	380	391	FLKSLRKPFGDF			10.000000	1454.815400	PPAR	30.000002	SI5800MAB	2	6.590686	52171320.000000	730.666811	1
PPAR	391	398	FMEPKFEF			6.000000	1074.496500	PPAR	30.000002	SI5804MAB	2	7.742543	3464904.000000	539.667728	2		PPAR	380	391	FLKSLRKPFGDF			10.000000	1454.815400	PPAR	30.000002	SI5804MAB	2	6.584818	44757614.000000	730.655985	2
PPAR	391	398	FMEPKFEF			6.000000	1074.496500	PPAR	30.000002	SI5808MAB	2	7.740914	2527351.000000	539.667467	3		PPAR	380	391	FLKSLRKPFGDF			10.000000	1454.815400	PPAR	30.000002	SI5808MAB	2	6.592344	32808729.000000	730.667321	3
PPAR	391	398	FMEPKFEF			6.000000	1074.496500	PPAR	60.000004	SI5812MAB	2	7.746015	2547453.000000	539.697671	1		PPAR	380	391	FLKSLRKPFGDF			10.000000	1454.815400	PPAR	60.000004	SI5812MAB	2	6.596658	34067309.000000	730.687879	1
PPAR	391	398	FMEPKFEF			6.000000	1074.496500	PPAR	60.000004	SI5816MAB	2	7.746982	2503317.000000	539.695854	2		PPAR	380	391	FLKSLRKPFGDF			10.000000	1454.815400	PPAR	60.000004	SI5816MAB	2	6.595643	34137268.000000	730.713847	2
PPAR	391	398	FMEPKFEF			6.000000	1074.496500	PPAR	60.000004	SI5820MAB	2	7.739329	2340731.000000	539.722379	3		PPAR	380	391	FLKSLRKPFGDF			10.000000	1454.815400	PPAR	60.000004	SI5820MAB	2	6.586380	32254906.000000	730.720678	3
PPAR	391	398	FMEPKFEF			6.000000	1074.496500	PPAR_M280I	0.000000	SI6088MAB	2	7.685474	1582679.000000	538.093139	1		PPAR	380	391	FLKSLRKPFGDF			10.000000	1454.815400	PPART475M_peptide	0.000000	SI5984MAB	2	6.523165	52514044.000000	728.317196	1
PPAR	391	398	FMEPKFEF			6.000000	1074.496500	PPAR_M280I	0.000000	SI6092MAB	2	7.687007	969858.000000	538.094123	2		PPAR	380	391	FLKSLRKPFGDF			10.000000	1454.815400	PPART475M_peptide	0.000000	SI5988MAB	2	6.533060	28259070.000000	728.355619	2
PPAR	391	398	FMEPKFEF			6.000000	1074.496500	PPAR_M280I	0.000000	SI6096MAB	2	7.679093	800799.000000	538.100158	3		PPAR	380	391	FLKSLRKPFGDF			10.000000	1454.815400	PPART475M_peptide	0.000000	SI5992MAB	2	6.547327	19988443.000000	728.307074	3
PPAR	391	398	FMEPKFEF			6.000000	1074.496500	PPAR_M280I	0.500000	SI6025MAB	2	7.729518	1906112.000000	538.329099	1		PPAR	380	391	FLKSLRKPFGDF			10.000000	1454.815400	PPART475M_peptide	0.500000	SI5918MAB	2	6.595032	45490251.000000	729.645867	1
PPAR	391	398	FMEPKFEF			6.000000	1074.496500	PPAR_M280I	0.500000	SI6029MAB	2	7.731789	807082.000000	538.638323	2		PPAR	380	391	FLKSLRKPFGDF			10.000000	1454.815400	PPART475M_peptide	0.500000	SI5922MAB	2	6.588430	45561320.000000	729.573937	2
PPAR	391	398	FMEPKFEF			6.000000	1074.496500	PPAR_M280I	0.500000	SI6033MAB	2	7.725729	1041730.000000	538.605716	3		PPAR	380	391	FLKSLRKPFGDF			10.000000	1454.815400	PPART475M_peptide	0.500000	SI5926MAB	2	6.550103	52784243.000000	729.591508	3
PPAR	391	398	FMEPKFEF			6.000000	1074.496500	PPAR_M280I	2.000000	SI6037MAB	2	7.722610	1205222.000000	538.735050	1		PPAR	380	391	FLKSLRKPFGDF			10.000000	1454.815400	PPART475M_peptide	2.000000	SI5930MAB	2	6.583507	45935818.000000	729.918228	1
PPAR	391	398	FMEPKFEF			6.000000	1074.496500	PPAR_M280I	2.000000	SI6041MAB	2	7.724147	1431152.000000	538.668664	2		PPAR	380	391	FLKSLRKPFGDF			10.000000	1454.815400	PPART475M_peptide	2.000000	SI5934MAB	2	6.560236	56174770.000000	729.922372	2
PPAR	391	398	FMEPKFEF			6.000000	1074.496500	PPAR_M280I	2.000000	SI6045MAB	2	7.709772	1268518.000000	538.717029	3		PPAR	380	391	FLKSLRKPFGDF			10.000000	1454.815400	PPART475M_peptide	2.000000	SI5938MAB	2	6.587786	39800398.000000	729.986731	3
PPAR	391	398	FMEPKFEF			6.000000	1074.496500	PPAR_M280I	10.000000	SI6049MAB	2	7.711694	1073661.000000	539.249840	1		PPAR	380	391	FLKSLRKPFGDF			10.000000	1454.815400	PPART475M_peptide	10.000000	SI5942MAB	2	6.561800	42989956.000000	730.226020	1
PPAR	391	398	FMEPKFEF			6.000000	1074.496500	PPAR_M280I	10.000000	SI6053MAB	2	7.709241	1258167.000000	539.194868	2		PPAR	380	391	FLKSLRKPFGDF			10.000000	1454.815400	PPART475M_peptide	10.000000	SI5946MAB	2	6.592595	36719577.000000	730.209931	2
PPAR	391	398	FMEPKFEF			6.000000	1074.496500	PPAR_M280I	10.000000	SI6057MAB	2	7.719661	939630.000000	539.265752	3		PPAR	380	391	FLKSLRKPFGDF			10.000000	1454.815400	PPART475M_peptide	10.000000	SI5950MAB	2	6.586158	26661074.000000	730.240885	3
PPAR	391	398	FMEPKFEF			6.000000	1074.496500	PPAR_M280I	30.000002	SI6061MAB	2	7.719127	916026.000000	539.546450	1		PPAR	380	391	FLKSLRKPFGDF			10.000000	1454.815400	PPART475M_peptide	30.000002	SI5954MAB	2	6.587715	27106814.000000	730.431117	1
PPAR	391	398	FMEPKFEF			6.000000	1074.496500	PPAR_M280I	30.000002	SI6065MAB	2	7.724130	707157.000000	539.544868	2		PPAR	380	391	FLKSLRKPFGDF			10.000000	1454.815400	PPART475M_peptide	30.000002	SI5958MAB	2	6.587237	32061370.000000	730.423001	2
PPAR	391	398	FMEPKFEF			6.000000	1074.496500	PPAR_M280I	30.000002	SI6069MAB	2	7.729159	572642.000000	539.540553	3		PPAR	380	391	FLKSLRKPFGDF			10.000000	1454.815400	PPART475M_peptide	30.000002	SI5962MAB	2	6.587161	33061423.000000	730.411294	3
PPAR	391	398	FMEPKFEF			6.000000	1074.496500	PPAR_M280I	60.000004	SI6076MAB	2	7.731353	827312.000000	539.582398	1		PPAR	380	391	FLKSLRKPFGDF			10.000000	1454.815400	PPART475M_peptide	60.000004	SI5972MAB	2	6.550406	38855103.000000	730.406199	1
PPAR	391	398	FMEPKFEF			6.000000	1074.496500	PPAR_M280I	60.000004	SI6080MAB	2	7.733134	533513.000000	539.567501	2		PPAR	380	391	FLKSLRKPFGDF			10.000000	1454.815400	PPART475M_peptide	60.000004	SI5976MAB	2	6.574290	26482878.000000	730.386491	2
PPAR	391	398	FMEPKFEF			6.000000	1074.496500	PPAR_M280I	60.000004	SI6084MAB	2	7.737127	212405.000000	539.310984	3		PPAR	380	391	FLKSLRKPFGDF			10.000000	1454.815400	PPART475M_peptide	60.000004	SI5980MAB	2	6.580428	25526255.000000	730.373670	3
PPAR	392	398	MEPKFEF			5.000000	927.428100	PPAR	0.000000	SI5996MAB	2	7.198795	27938800.000000	464.466133	1		PPAR	391	398	FMEPKFEF			6.000000	1074.496500	PPAR	0.000000	SI5996MAB	1	7.686139	499640.000000	1075.122353	1
PPAR	392	398	MEPKFEF			5.000000	927.428100	PPAR	0.000000	SI6000MAB	2	7.204493	24697765.000000	464.488669	2		PPAR	391	398	FMEPKFEF			6.000000	1074.496500	PPAR	0.000000	SI6000MAB	1	7.689703	423872.000000	1075.114318	2
PPAR	392	398	MEPKFEF			5.000000	927.428100	PPAR	0.000000	SI6004MAB	2	7.203012	24203178.000000	464.506434	3		PPAR	391	398	FMEPKFEF			6.000000	1074.496500	PPAR	0.000000	SI6004MAB	1	7.690859	432372.000000	1075.125807	3
PPAR	392	398	MEPKFEF			5.000000	927.428100	PPAR	0.500000	SI5754MAB	2	7.245466	38260315.000000	464.733355	1		PPAR	391	398	FMEPKFEF			6.000000	1074.496500	PPAR	0.500000	SI5754MAB	1	7.742422	1299966.000000	1075.931166	1
PPAR	392	398	MEPKFEF			5.000000	927.428100	PPAR	0.500000	SI5758MAB	2	7.248611	36673774.000000	464.767255	2		PPAR	391	398	FMEPKFEF			6.000000	1074.496500	PPAR	0.500000	SI5758MAB	1	7.746984	1035444.000000	1075.967525	2
PPAR	392	398	MEPKFEF			5.000000	927.428100	PPAR	0.500000	SI5762MAB	2	7.255595	36052408.000000	464.750254	3		PPAR	391	398	FMEPKFEF			6.000000	1074.496500	PPAR	0.500000	SI5762MAB	1	7.754470	1129817.000000	1075.930263	3
PPAR	392	398	MEPKFEF			5.000000	927.428100	PPAR	2.000000	SI5766MAB	2	7.240827	39733482.000000	465.025220	1		PPAR	391	398	FMEPKFEF			6.000000	1074.496500	PPAR	2.000000	SI5766MAB	1	7.738916	1049829.000000	1076.682001	1
PPAR	392	398	MEPKFEF			5.000000	927.428100	PPAR	2.000000	SI5770MAB	2	7.218853	45040601.000000	465.048448	2		PPAR	391	398	FMEPKFEF			6.000000	1074.496500	PPAR	2.000000	SI5770MAB	1	7.715079	1222931.000000	1076.746551	2
PPAR	392	398	MEPKFEF			5.000000	927.428100	PPAR	2.000000	SI5774MAB	2	7.242155	32842859.000000	465.037426	3		PPAR	391	398	FMEPKFEF			6.000000	1074.496500	PPAR	2.000000	SI5774MAB	1	7.741732	986234.000000	1076.758654	3
PPAR	392	398	MEPKFEF			5.000000	927.428100	PPAR	10.000000	SI5778MAB	2	7.244522	27618184.000000	465.649256	1		PPAR	391	398	FMEPKFEF			6.000000	1074.496500	PPAR	10.000000	SI5778MAB	1	7.739677	736280.000000	1078.031419	1
PPAR	392	398	MEPKFEF			5.000000	927.428100	PPAR	10.000000	SI5782MAB	2	7.236543	29264256.000000	465.684250	2		PPAR	391	398	FMEPKFEF			6.000000	1074.496500	PPAR	10.000000	SI5782MAB	1	7.730109	844054.000000	1078.028805	2
PPAR	392	398	MEPKFEF			5.000000	927.428100	PPAR	10.000000	SI5786MAB	2	7.243316	26056705.000000	465.691793	3		PPAR	391	398	FMEPKFEF			6.000000	1074.496500	PPAR	10.000000	SI5786MAB	1	7.728663	647083.000000	1078.006960	3
PPAR	392	398	MEPKFEF			5.000000	927.428100	PPAR	30.000002	SI5800MAB	2	7.245813	38429677.000000	465.876834	1		PPAR	391	398	FMEPKFEF			6.000000	1074.496500	PPAR	30.000002	SI5800MAB	1	7.748714	749076.000000	1078.451342	1
PPAR	392	398	MEPKFEF			5.000000	927.428100	PPAR	30.000002	SI5804MAB	2	7.245459	29792099.000000	465.868074	2		PPAR	391	398	FMEPKFEF			6.000000	1074.496500	PPAR	30.000002	SI5804MAB	1	7.741556	593401.000000	1078.423193	2
PPAR	392	398	MEPKFEF			5.000000	927.428100	PPAR	30.000002	SI5808MAB	2	7.251029	23451880.000000	465.865457	3		PPAR	391	398	FMEPKFEF			6.000000	1074.496500	PPAR	30.000002	SI5808MAB	1	7.739362	412004.000000	1078.440374	3
PPAR	392	398	MEPKFEF			5.000000	927.428100	PPAR	60.000004	SI5812MAB	2	7.258793	23870593.000000	465.902466	1		PPAR	391	398	FMEPKFEF			6.000000	1074.496500	PPAR	60.000004	SI5812MAB	1	7.747066	415435.000000	1078.481681	1
PPAR	392	398	MEPKFEF			5.000000	927.428100	PPAR	60.000004	SI5816MAB	2	7.254440	23898074.000000	465.906234	2		PPAR	391	398	FMEPKFEF			6.000000	1074.496500	PPAR	60.000004	SI5816MAB	1	7.747647	384577.000000	1078.473877	2
PPAR	392	398	MEPKFEF			5.000000	927.428100	PPAR	60.000004	SI5820MAB	2	7.251319	22372083.000000	465.893948	3		PPAR	391	398	FMEPKFEF			6.000000	1074.496500	PPAR	60.000004	SI5820MAB	1	7.739614	377967.000000	1078.522786	3
PPAR	392	398	MEPKFEF			5.000000	927.428100	PPAR_M280I	0.000000	SI6088MAB	2	7.209892	17451830.000000	464.475695	1		PPAR	391	398	FMEPKFEF			6.000000	1074.496500	PPART475M_peptide	0.000000	SI5984MAB	1	7.672354	551767.000000	1075.141811	1
PPAR	392	398	MEPKFEF			5.000000	927.428100	PPAR_M280I	0.000000	SI6092MAB	2	7.213824	11361991.000000	464.482404	2		PPAR	391	398	FMEPKFEF			6.000000	1074.496500	PPART475M_peptide	0.000000	SI5988MAB	1	7.674031	265731.000000	1075.125331	2
PPAR	392	398	MEPKFEF			5.000000	927.428100	PPAR_M280I	0.000000	SI6096MAB	2	7.208065	9521333.000000	464.494251	3		PPAR	391	398	FMEPKFEF			6.000000	1074.496500	PPART475M_peptide	0.000000	SI5992MAB	1	7.689858	193750.000000	1075.146162	3
PPAR	392	398	MEPKFEF			5.000000	927.428100	PPAR_M280I	0.500000	SI6025MAB	2	7.245544	18585162.000000	464.666232	1		PPAR	391	398	FMEPKFEF			6.000000	1074.496500	PPART475M_peptide	0.500000	SI5918MAB	1	7.749153	657517.000000	1076.054498	1
PPAR	392	398	MEPKFEF			5.000000	927.428100	PPAR_M280I	0.500000	SI6029MAB	2	7.248373	8526494.000000	464.924241	2		PPAR	391	398	FMEPKFEF			6.000000	1074.496500	PPART475M_peptide	0.500000	SI5922MAB	1	7.745328	663364.000000	1076.057494	2
PPAR	392	398	MEPKFEF			5.000000	927.428100	PPAR_M280I	0.500000	SI6033MAB	2	7.243141	10893003.000000	464.897586	3		PPAR	391	398	FMEPKFEF			6.000000	1074.496500	PPART475M_peptide	0.500000	SI5926MAB	1	7.714081	569289.000000	1076.031960	3
PPAR	392	398	MEPKFEF			5.000000	927.428100	PPAR_M280I	2.000000	SI6037MAB	2	7.239346	12804479.000000	465.032404	1		PPAR	391	398	FMEPKFEF			6.000000	1074.496500	PPART475M_peptide	2.000000	SI5930MAB	1	7.742707	612904.000000	1076.673098	1
PPAR	392	398	MEPKFEF			5.000000	927.428100	PPAR_M280I	2.000000	SI6041MAB	2	7.232194	15036182.000000	464.956035	2		PPAR	391	398	FMEPKFEF			6.000000	1074.496500	PPART475M_peptide	2.000000	SI5934MAB	1	7.723922	725400.000000	1076.647051	2
PPAR	392	398	MEPKFEF			5.000000	927.428100	PPAR_M280I	2.000000	SI6045MAB	2	7.226599	13530588.000000	464.998987	3		PPAR	391	398	FMEPKFEF			6.000000	1074.496500	PPART475M_peptide	2.000000	SI5938MAB	1	7.736334	515075.000000	1076.754881	3
PPAR	392	398	MEPKFEF			5.000000	927.428100	PPAR_M280I	10.000000	SI6049MAB	2	7.227055	11841851.000000	465.441298	1		PPAR	391	398	FMEPKFEF			6.000000	1074.496500	PPART475M_peptide	10.000000	SI5942MAB	1	7.711040	520904.000000	1077.850980	1
PPAR	392	398	MEPKFEF			5.000000	927.428100	PPAR_M280I	10.000000	SI6053MAB	2	7.226277	13659831.000000	465.422701	2		PPAR	391	398	FMEPKFEF			6.000000	1074.496500	PPART475M_peptide	10.000000	SI5946MAB	1	7.740482	459685.000000	1077.813536	2
PPAR	392	398	MEPKFEF			5.000000	927.428100	PPAR_M280I	10.000000	SI6057MAB	2	7.234734	10898321.000000	465.463845	3		PPAR	391	398	FMEPKFEF			6.000000	1074.496500	PPART475M_peptide	10.000000	SI5950MAB	1	7.726150	318722.000000	1077.874829	3
PPAR	392	398	MEPKFEF			5.000000	927.428100	PPAR_M280I	30.000002	SI6061MAB	2	7.231753	10449573.000000	465.742749	1		PPAR	391	398	FMEPKFEF			6.000000	1074.496500	PPART475M_peptide	30.000002	SI5954MAB	1	7.726580	329253.000000	1078.285253	1
PPAR	392	398	MEPKFEF			5.000000	927.428100	PPAR_M280I	30.000002	SI6065MAB	2	7.241662	8325002.000000	465.742318	2		PPAR	391	398	FMEPKFEF			6.000000	1074.496500	PPART475M_peptide	30.000002	SI5958MAB	1	7.728262	408395.000000	1078.246812	2
PPAR	392	398	MEPKFEF			5.000000	927.428100	PPAR_M280I	30.000002	SI6069MAB	2	7.255092	6813099.000000	465.727434	3		PPAR	391	398	FMEPKFEF			6.000000	1074.496500	PPART475M_peptide	30.000002	SI5962MAB	1	7.725943	370187.000000	1078.214456	3
PPAR	392	398	MEPKFEF			5.000000	927.428100	PPAR_M280I	60.000004	SI6076MAB	2	7.249796	8888254.000000	465.806851	1		PPAR	391	398	FMEPKFEF			6.000000	1074.496500	PPART475M_peptide	60.000004	SI5972MAB	1	7.705229	425550.000000	1078.308987	1
PPAR	392	398	MEPKFEF			5.000000	927.428100	PPAR_M280I	60.000004	SI6080MAB	2	7.256581	6317657.000000	465.787797	2		PPAR	391	398	FMEPKFEF			6.000000	1074.496500	PPART475M_peptide	60.000004	SI5976MAB	1	7.719677	289663.000000	1078.170826	2
PPAR	392	398	MEPKFEF			5.000000	927.428100	PPAR_M280I	60.000004	SI6084MAB	2	7.263470	2530969.000000	465.561544	3		PPAR	391	398	FMEPKFEF			6.000000	1074.496500	PPART475M_peptide	60.000004	SI5980MAB	1	7.725547	261471.000000	1078.124040	3
PPAR	399	405	AVKFNAL			6.000000	762.450900	PPAR	0.000000	SI5996MAB	2	6.426435	1738680.000000	381.939026	1		PPAR	392	398	MEPKFEF			5.000000	927.428100	PPAR	0.000000	SI5996MAB	2	7.198795	27938800.000000	464.466133	1
PPAR	399	405	AVKFNAL			6.000000	762.450900	PPAR	0.000000	SI6000MAB	2	6.432688	1431199.000000	381.947983	2		PPAR	392	398	MEPKFEF			5.000000	927.428100	PPAR	0.000000	SI6000MAB	2	7.204493	24697765.000000	464.488669	2
PPAR	399	405	AVKFNAL			6.000000	762.450900	PPAR	0.000000	SI6004MAB	2	6.430387	1455246.000000	381.937912	3		PPAR	392	398	MEPKFEF			5.000000	927.428100	PPAR	0.000000	SI6004MAB	2	7.203012	24203178.000000	464.506434	3
PPAR	399	405	AVKFNAL			6.000000	762.450900	PPAR	0.500000	SI5754MAB	2	6.459673	2165878.000000	382.212164	1		PPAR	392	398	MEPKFEF			5.000000	927.428100	PPAR	0.500000	SI5754MAB	2	7.245466	38260315.000000	464.733355	1
PPAR	399	405	AVKFNAL			6.000000	762.450900	PPAR	0.500000	SI5758MAB	2	6.462323	2294698.000000	382.218452	2		PPAR	392	398	MEPKFEF			5.000000	927.428100	PPAR	0.500000	SI5758MAB	2	7.248611	36673774.000000	464.767255	2
PPAR	399	405	AVKFNAL			6.000000	762.450900	PPAR	0.500000	SI5762MAB	2	6.467347	2132495.000000	382.205825	3		PPAR	392	398	MEPKFEF			5.000000	927.428100	PPAR	0.500000	SI5762MAB	2	7.255595	36052408.000000	464.750254	3
PPAR	399	405	AVKFNAL			6.000000	762.450900	PPAR	2.000000	SI5766MAB	2	6.455552	2291290.000000	382.501993	1		PPAR	392	398	MEPKFEF			5.000000	927.428100	PPAR	2.000000	SI5766MAB	2	7.240827	39733482.000000	465.025220	1
PPAR	399	405	AVKFNAL			6.000000	762.450900	PPAR	2.000000	SI5770MAB	2	6.436402	2680698.000000	382.527467	2		PPAR	392	398	MEPKFEF			5.000000	927.428100	PPAR	2.000000	SI5770MAB	2	7.218853	45040601.000000	465.048448	2
PPAR	399	405	AVKFNAL			6.000000	762.450900	PPAR	2.000000	SI5774MAB	2	6.456322	1867730.000000	382.562191	3		PPAR	392	398	MEPKFEF			5.000000	927.428100	PPAR	2.000000	SI5774MAB	2	7.242155	32842859.000000	465.037426	3
PPAR	399	405	AVKFNAL			6.000000	762.450900	PPAR	10.000000	SI5778MAB	2	6.457138	1754510.000000	383.187574	1		PPAR	392	398	MEPKFEF			5.000000	927.428100	PPAR	10.000000	SI5778MAB	2	7.244522	27618184.000000	465.649256	1
PPAR	399	405	AVKFNAL			6.000000	762.450900	PPAR	10.000000	SI5782MAB	2	6.448408	1885630.000000	383.175388	2		PPAR	392	398	MEPKFEF			5.000000	927.428100	PPAR	10.000000	SI5782MAB	2	7.236543	29264256.000000	465.684250	2
PPAR	399	405	AVKFNAL			6.000000	762.450900	PPAR	10.000000	SI5786MAB	2	6.456936	1711256.000000	383.208710	3		PPAR	392	398	MEPKFEF			5.000000	927.428100	PPAR	10.000000	SI5786MAB	2	7.243316	26056705.000000	465.691793	3
PPAR	399	405	AVKFNAL			6.000000	762.450900	PPAR	30.000002	SI5800MAB	2	6.461668	2232696.000000	383.417397	1		PPAR	392	398	MEPKFEF			5.000000	927.428100	PPAR	30.000002	SI5800MAB	2	7.245813	38429677.000000	465.876834	1
PPAR	399	405	AVKFNAL			6.000000	762.450900	PPAR	30.000002	SI5804MAB	2	6.458758	1819182.000000	383.381379	2		PPAR	392	398	MEPKFEF			5.000000	927.428100	PPAR	30.000002	SI5804MAB	2	7.245459	29792099.000000	465.868074	2
PPAR	399	405	AVKFNAL			6.000000	762.450900	PPAR	30.000002	SI5808MAB	2	6.464156	1412447.000000	383.368621	3		PPAR	392	398	MEPKFEF			5.000000	927.428100	PPAR	30.000002	SI5808MAB	2	7.251029	23451880.000000	465.865457	3
PPAR	399	405	AVKFNAL			6.000000	762.450900	PPAR	60.000004	SI5812MAB	2	6.468871	1419897.000000	383.507953	1		PPAR	392	398	MEPKFEF			5.000000	927.428100	PPAR	60.000004	SI5812MAB	2	7.258793	23870593.000000	465.902466	1
PPAR	399	405	AVKFNAL			6.000000	762.450900	PPAR	60.000004	SI5816MAB	2	6.468863	1392894.000000	383.522443	2		PPAR	392	398	MEPKFEF			5.000000	927.428100	PPAR	60.000004	SI5816MAB	2	7.254440	23898074.000000	465.906234	2
PPAR	399	405	AVKFNAL			6.000000	762.450900	PPAR	60.000004	SI5820MAB	2	6.464151	1234436.000000	383.542725	3		PPAR	392	398	MEPKFEF			5.000000	927.428100	PPAR	60.000004	SI5820MAB	2	7.251319	22372083.000000	465.893948	3
PPAR	399	405	AVKFNAL			6.000000	762.450900	PPAR_M280I	0.000000	SI6088MAB	2	6.438705	953365.000000	381.931352	1		PPAR	392	398	MEPKFEF			5.000000	927.428100	PPART475M_peptide	0.000000	SI5984MAB	2	7.186638	35109794.000000	464.473683	1
PPAR	399	405	AVKFNAL			6.000000	762.450900	PPAR_M280I	0.000000	SI6092MAB	2	6.444020	669896.000000	381.937197	2		PPAR	392	398	MEPKFEF			5.000000	927.428100	PPART475M_peptide	0.000000	SI5988MAB	2	7.197802	18909885.000000	464.497370	2
PPAR	399	405	AVKFNAL			6.000000	762.450900	PPAR_M280I	0.000000	SI6096MAB	2	6.440960	593053.000000	381.962641	3		PPAR	392	398	MEPKFEF			5.000000	927.428100	PPART475M_peptide	0.000000	SI5992MAB	2	7.214304	11816832.000000	464.485370	3
PPAR	399	405	AVKFNAL			6.000000	762.450900	PPAR_M280I	0.500000	SI6025MAB	2	6.464078	993323.000000	382.106695	1		PPAR	392	398	MEPKFEF			5.000000	927.428100	PPART475M_peptide	0.500000	SI5918MAB	2	7.251043	29815984.000000	464.791689	1
PPAR	399	405	AVKFNAL			6.000000	762.450900	PPAR_M280I	0.500000	SI6029MAB	2	6.471048	514000.000000	382.529501	2		PPAR	392	398	MEPKFEF			5.000000	927.428100	PPART475M_peptide	0.500000	SI5922MAB	2	7.246720	29922291.000000	464.824919	2
PPAR	399	405	AVKFNAL			6.000000	762.450900	PPAR_M280I	0.500000	SI6033MAB	2	6.465829	607941.000000	382.483055	3		PPAR	392	398	MEPKFEF			5.000000	927.428100	PPART475M_peptide	0.500000	SI5926MAB	2	7.215689	36890209.000000	464.826654	3
PPAR	399	405	AVKFNAL			6.000000	762.450900	PPAR_M280I	2.000000	SI6037MAB	2	6.458437	755471.000000	382.560611	1		PPAR	392	398	MEPKFEF			5.000000	927.428100	PPART475M_peptide	2.000000	SI5930MAB	2	7.243752	29464979.000000	465.042203	1
PPAR	399	405	AVKFNAL			6.000000	762.450900	PPAR_M280I	2.000000	SI6041MAB	2	6.455278	868995.000000	382.461951	2		PPAR	392	398	MEPKFEF			5.000000	927.428100	PPART475M_peptide	2.000000	SI5934MAB	2	7.226938	37874610.000000	465.035350	2
PPAR	399	405	AVKFNAL			6.000000	762.450900	PPAR_M280I	2.000000	SI6045MAB	2	6.449083	770185.000000	382.497673	3		PPAR	392	398	MEPKFEF			5.000000	927.428100	PPART475M_peptide	2.000000	SI5938MAB	2	7.244987	25500500.000000	465.073883	3
PPAR	399	405	AVKFNAL			6.000000	762.450900	PPAR_M280I	10.000000	SI6049MAB	2	6.450934	685830.000000	382.935707	1		PPAR	392	398	MEPKFEF			5.000000	927.428100	PPART475M_peptide	10.000000	SI5942MAB	2	7.221451	22801320.000000	465.626919	1
PPAR	399	405	AVKFNAL			6.000000	762.450900	PPAR_M280I	10.000000	SI6053MAB	2	6.451104	771577.000000	382.968779	2		PPAR	392	398	MEPKFEF			5.000000	927.428100	PPART475M_peptide	10.000000	SI5946MAB	2	7.248116	19422407.000000	465.626371	2
PPAR	399	405	AVKFNAL			6.000000	762.450900	PPAR_M280I	10.000000	SI6057MAB	2	6.459282	657744.000000	382.953924	3		PPAR	392	398	MEPKFEF			5.000000	927.428100	PPART475M_peptide	10.000000	SI5950MAB	2	7.242115	14365947.000000	465.646591	3
PPAR	399	405	AVKFNAL			6.000000	762.450900	PPAR_M280I	30.000002	SI6061MAB	2	6.453906	613030.000000	383.243729	1		PPAR	392	398	MEPKFEF			5.000000	927.428100	PPART475M_peptide	30.000002	SI5954MAB	2	7.238939	17343908.000000	465.816870	1
PPAR	399	405	AVKFNAL			6.000000	762.450900	PPAR_M280I	30.000002	SI6065MAB	2	6.467433	507647.000000	383.233997	2		PPAR	392	398	MEPKFEF			5.000000	927.428100	PPART475M_peptide	30.000002	SI5958MAB	2	7.236881	20689571.000000	465.816653	2
PPAR	399	405	AVKFNAL			6.000000	762.450900	PPAR_M280I	30.000002	SI6069MAB	2	6.474657	390038.000000	383.249586	3		PPAR	392	398	MEPKFEF			5.000000	927.428100	PPART475M_peptide	30.000002	SI5962MAB	2	7.240244	20440845.000000	465.827234	3
PPAR	399	405	AVKFNAL			6.000000	762.450900	PPAR_M280I	60.000004	SI6076MAB	2	6.472932	561676.000000	383.310628	1		PPAR	392	398	MEPKFEF			5.000000	927.428100	PPART475M_peptide	60.000004	SI5972MAB	2	7.215133	22588466.000000	465.845846	1
PPAR	399	405	AVKFNAL			6.000000	762.450900	PPAR_M280I	60.000004	SI6080MAB	2	6.478539	403082.000000	383.383080	2		PPAR	392	398	MEPKFEF			5.000000	927.428100	PPART475M_peptide	60.000004	SI5976MAB	2	7.232532	14202621.000000	465.817251	2
PPAR	399	405	AVKFNAL			6.000000	762.450900	PPAR_M280I	60.000004	SI6084MAB	2	6.482752	226365.000000	383.085027	3		PPAR	392	398	MEPKFEF			5.000000	927.428100	PPART475M_peptide	60.000004	SI5980MAB	2	7.236349	13800465.000000	465.793363	3
PPAR	399	406	AVKFNALE			7.000000	891.493400	PPAR	0.000000	SI5996MAB	2	6.206294	593793.000000	446.513092	1		PPAR	399	405	AVKFNAL			6.000000	762.450900	PPAR	0.000000	SI5996MAB	1	6.426524	4192282.000000	762.782967	1
PPAR	399	406	AVKFNALE			7.000000	891.493400	PPAR	0.000000	SI6000MAB	2	6.211865	536336.000000	446.497383	2		PPAR	399	405	AVKFNAL			6.000000	762.450900	PPAR	0.000000	SI6000MAB	1	6.431502	3662850.000000	762.760103	2
PPAR	399	406	AVKFNALE			7.000000	891.493400	PPAR	0.000000	SI6004MAB	2	6.210850	598000.000000	446.483248	3		PPAR	399	405	AVKFNAL			6.000000	762.450900	PPAR	0.000000	SI6004MAB	1	6.429513	3964647.000000	762.769953	3
PPAR	399	406	AVKFNALE			7.000000	891.493400	PPAR	0.500000	SI5754MAB	2	6.237152	988617.000000	446.813786	1		PPAR	399	405	AVKFNAL			6.000000	762.450900	PPAR	0.500000	SI5754MAB	1	6.458793	8436420.000000	763.252710	1
PPAR	399	406	AVKFNALE			7.000000	891.493400	PPAR	0.500000	SI5758MAB	2	6.237290	1034590.000000	446.861369	2		PPAR	399	405	AVKFNAL			6.000000	762.450900	PPAR	0.500000	SI5758MAB	1	6.461397	8261125.000000	763.321511	2
PPAR	399	406	AVKFNALE			7.000000	891.493400	PPAR	0.500000	SI5762MAB	2	6.245081	978916.000000	446.841646	3		PPAR	399	405	AVKFNAL			6.000000	762.450900	PPAR	0.500000	SI5762MAB	1	6.467298	7731330.000000	763.288204	3
PPAR	399	406	AVKFNALE			7.000000	891.493400	PPAR	2.000000	SI5766MAB	2	6.231921	1043273.000000	447.184631	1		PPAR	399	405	AVKFNAL			6.000000	762.450900	PPAR	2.000000	SI5766MAB	1	6.454000	7473004.000000	763.899819	1
PPAR	399	406	AVKFNALE			7.000000	891.493400	PPAR	2.000000	SI5770MAB	2	6.214950	1241728.000000	447.242827	2		PPAR	399	405	AVKFNAL			6.000000	762.450900	PPAR	2.000000	SI5770MAB	1	6.435080	8087178.000000	763.935467	2
PPAR	399	406	AVKFNALE			7.000000	891.493400	PPAR	2.000000	SI5774MAB	2	6.232031	875099.000000	447.232027	3		PPAR	399	405	AVKFNAL			6.000000	762.450900	PPAR	2.000000	SI5774MAB	1	6.455243	6565696.000000	763.946624	3
PPAR	399	406	AVKFNALE			7.000000	891.493400	PPAR	10.000000	SI5778MAB	2	6.230258	773290.000000	447.926085	1		PPAR	399	405	AVKFNAL			6.000000	762.450900	PPAR	10.000000	SI5778MAB	1	6.455999	5331911.000000	765.269223	1
PPAR	399	406	AVKFNALE			7.000000	891.493400	PPAR	10.000000	SI5782MAB	2	6.224542	825691.000000	447.923981	2		PPAR	399	405	AVKFNAL			6.000000	762.450900	PPAR	10.000000	SI5782MAB	1	6.448363	5834918.000000	765.301633	2
PPAR	399	406	AVKFNALE			7.000000	891.493400	PPAR	10.000000	SI5786MAB	2	6.229350	748881.000000	447.923958	3		PPAR	399	405	AVKFNAL			6.000000	762.450900	PPAR	10.000000	SI5786MAB	1	6.454862	5237479.000000	765.306391	3
PPAR	399	406	AVKFNALE			7.000000	891.493400	PPAR	30.000002	SI5800MAB	2	6.236331	937035.000000	448.185938	1		PPAR	399	405	AVKFNAL			6.000000	762.450900	PPAR	30.000002	SI5800MAB	1	6.460128	5875331.000000	765.809493	1
PPAR	399	406	AVKFNALE			7.000000	891.493400	PPAR	30.000002	SI5804MAB	2	6.233486	757625.000000	448.115447	2		PPAR	399	405	AVKFNAL			6.000000	762.450900	PPAR	30.000002	SI5804MAB	1	6.458147	4678220.000000	765.791750	2
PPAR	399	406	AVKFNALE			7.000000	891.493400	PPAR	30.000002	SI5808MAB	2	6.237171	589458.000000	448.143830	3		PPAR	399	405	AVKFNAL			6.000000	762.450900	PPAR	30.000002	SI5808MAB	1	6.463024	3168387.000000	765.785585	3
PPAR	399	406	AVKFNALE			7.000000	891.493400	PPAR	60.000004	SI5812MAB	2	6.241964	598153.000000	448.240493	1		PPAR	399	405	AVKFNAL			6.000000	762.450900	PPAR	60.000004	SI5812MAB	1	6.467831	3337899.000000	766.046190	1
PPAR	399	406	AVKFNALE			7.000000	891.493400	PPAR	60.000004	SI5816MAB	2	6.240857	594622.000000	448.272589	2		PPAR	399	405	AVKFNAL			6.000000	762.450900	PPAR	60.000004	SI5816MAB	1	6.467777	3171040.000000	766.058185	2
PPAR	399	406	AVKFNALE			7.000000	891.493400	PPAR	60.000004	SI5820MAB	2	6.233287	566941.000000	448.279789	3		PPAR	399	405	AVKFNAL			6.000000	762.450900	PPAR	60.000004	SI5820MAB	1	6.462873	2883993.000000	766.081163	3
PPAR	399	406	AVKFNALE			7.000000	891.493400	PPAR_M280I	0.000000	SI6088MAB	2	6.215401	354663.000000	446.495994	1		PPAR	399	405	AVKFNAL			6.000000	762.450900	PPART475M_peptide	0.000000	SI5984MAB	1	6.417094	4793006.000000	762.780002	1
PPAR	399	406	AVKFNALE			7.000000	891.493400	PPAR_M280I	0.000000	SI6092MAB	2	6.220518	281892.000000	446.491010	2		PPAR	399	405	AVKFNAL			6.000000	762.450900	PPART475M_peptide	0.000000	SI5988MAB	1	6.427372	2333492.000000	762.773890	2
PPAR	399	406	AVKFNALE			7.000000	891.493400	PPAR_M280I	0.000000	SI6096MAB	2	6.216561	263185.000000	446.484809	3		PPAR	399	405	AVKFNAL			6.000000	762.450900	PPART475M_peptide	0.000000	SI5992MAB	1	6.437412	1924990.000000	762.769802	3
PPAR	399	406	AVKFNALE			7.000000	891.493400	PPAR_M280I	0.500000	SI6025MAB	2	6.240026	375246.000000	446.704269	1		PPAR	399	405	AVKFNAL			6.000000	762.450900	PPART475M_peptide	0.500000	SI5918MAB	1	6.466119	4737823.000000	763.366513	1
PPAR	399	406	AVKFNALE			7.000000	891.493400	PPAR_M280I	0.500000	SI6029MAB	2	6.244780	215361.000000	447.170169	2		PPAR	399	405	AVKFNAL			6.000000	762.450900	PPART475M_peptide	0.500000	SI5922MAB	1	6.461205	4880925.000000	763.410748	2
PPAR	399	406	AVKFNALE			7.000000	891.493400	PPAR_M280I	0.500000	SI6033MAB	2	6.240680	251291.000000	447.120764	3		PPAR	399	405	AVKFNAL			6.000000	762.450900	PPART475M_peptide	0.500000	SI5926MAB	1	6.435560	5383279.000000	763.361498	3
PPAR	399	406	AVKFNALE			7.000000	891.493400	PPAR_M280I	2.000000	SI6037MAB	2	6.234991	283765.000000	447.200248	1		PPAR	399	405	AVKFNAL			6.000000	762.450900	PPART475M_peptide	2.000000	SI5930MAB	1	6.457955	4571451.000000	763.872804	1
PPAR	399	406	AVKFNALE			7.000000	891.493400	PPAR_M280I	2.000000	SI6041MAB	2	6.232336	320698.000000	447.109292	2		PPAR	399	405	AVKFNAL			6.000000	762.450900	PPART475M_peptide	2.000000	SI5934MAB	1	6.442775	5633340.000000	763.825563	2
PPAR	399	406	AVKFNALE			7.000000	891.493400	PPAR_M280I	2.000000	SI6045MAB	2	6.225138	276194.000000	447.166558	3		PPAR	399	405	AVKFNAL			6.000000	762.450900	PPART475M_peptide	2.000000	SI5938MAB	1	6.459992	3793216.000000	763.960629	3
PPAR	399	406	AVKFNALE			7.000000	891.493400	PPAR_M280I	10.000000	SI6049MAB	2	6.226411	269605.000000	447.655533	1		PPAR	399	405	AVKFNAL			6.000000	762.450900	PPART475M_peptide	10.000000	SI5942MAB	1	6.443752	4071022.000000	765.156704	1
PPAR	399	406	AVKFNALE			7.000000	891.493400	PPAR_M280I	10.000000	SI6053MAB	2	6.226634	304401.000000	447.571343	2		PPAR	399	405	AVKFNAL			6.000000	762.450900	PPART475M_peptide	10.000000	SI5946MAB	1	6.466609	3504740.000000	765.156380	2
PPAR	399	406	AVKFNALE			7.000000	891.493400	PPAR_M280I	10.000000	SI6057MAB	2	6.233406	241480.000000	447.612006	3		PPAR	399	405	AVKFNAL			6.000000	762.450900	PPART475M_peptide	10.000000	SI5950MAB	1	6.462132	2306603.000000	765.218747	3
PPAR	399	406	AVKFNALE			7.000000	891.493400	PPAR_M280I	30.000002	SI6061MAB	2	6.229018	225025.000000	447.965825	1		PPAR	399	405	AVKFNAL			6.000000	762.450900	PPART475M_peptide	30.000002	SI5954MAB	1	6.464192	2405601.000000	765.735133	1
PPAR	399	406	AVKFNALE			7.000000	891.493400	PPAR_M280I	30.000002	SI6065MAB	2	6.242142	173553.000000	448.025627	2		PPAR	399	405	AVKFNAL			6.000000	762.450900	PPART475M_peptide	30.000002	SI5958MAB	1	6.464066	2901528.000000	765.767294	2
PPAR	399	406	AVKFNALE			7.000000	891.493400	PPAR_M280I	30.000002	SI6069MAB	2	6.243070	158012.000000	447.962119	3		PPAR	399	405	AVKFNAL			6.000000	762.450900	PPART475M_peptide	30.000002	SI5962MAB	1	6.463210	2932309.000000	765.745801	3
PPAR	399	406	AVKFNALE			7.000000	891.493400	PPAR_M280I	60.000004	SI6076MAB	2	6.242025	211240.000000	448.060212	1		PPAR	399	405	AVKFNAL			6.000000	762.450900	PPART475M_peptide	60.000004	SI5972MAB	1	6.436661	3449377.000000	765.855269	1
PPAR	399	406	AVKFNALE			7.000000	891.493400	PPAR_M280I	60.000004	SI6080MAB	2	6.246523	155607.000000	448.070108	2		PPAR	399	405	AVKFNAL			6.000000	762.450900	PPART475M_peptide	60.000004	SI5976MAB	1	6.453707	2166939.000000	765.688520	2
PPAR	399	406	AVKFNALE			7.000000	891.493400	PPAR_M280I	60.000004	SI6084MAB	2	6.251328	119971.000000	447.872261	3		PPAR	399	405	AVKFNAL			6.000000	762.450900	PPART475M_peptide	60.000004	SI5980MAB	1	6.457428	2154282.000000	765.532850	3
PPAR	405	412	LELDDSDL			7.000000	919.425500	PPAR	0.000000	SI5996MAB	1	6.966523	3320336.000000	919.796748	1		PPAR	399	406	AVKFNALE			7.000000	891.493400	PPAR	0.000000	SI5996MAB	2	6.206294	593793.000000	446.513092	1
PPAR	405	412	LELDDSDL			7.000000	919.425500	PPAR	0.000000	SI6000MAB	1	6.971263	2812765.000000	919.823440	2		PPAR	399	406	AVKFNALE			7.000000	891.493400	PPAR	0.000000	SI6000MAB	2	6.211865	536336.000000	446.497383	2
PPAR	405	412	LELDDSDL			7.000000	919.425500	PPAR	0.000000	SI6004MAB	1	6.970256	3131434.000000	919.797704	3		PPAR	399	406	AVKFNALE			7.000000	891.493400	PPAR	0.000000	SI6004MAB	2	6.210850	598000.000000	446.483248	3
PPAR	405	412	LELDDSDL			7.000000	919.425500	PPAR	0.500000	SI5754MAB	1	6.983963	5505458.000000	920.642900	1		PPAR	399	406	AVKFNALE			7.000000	891.493400	PPAR	0.500000	SI5754MAB	2	6.237152	988617.000000	446.813786	1
PPAR	405	412	LELDDSDL			7.000000	919.425500	PPAR	0.500000	SI5758MAB	1	6.990793	4396739.000000	920.683985	2		PPAR	399	406	AVKFNALE			7.000000	891.493400	PPAR	0.500000	SI5758MAB	2	6.237290	1034590.000000	446.861369	2
PPAR	405	412	LELDDSDL			7.000000	919.425500	PPAR	0.500000	SI5762MAB	1	6.995883	4937293.000000	920.686470	3		PPAR	399	406	AVKFNALE			7.000000	891.493400	PPAR	0.500000	SI5762MAB	2	6.245081	978916.000000	446.841646	3
PPAR	405	412	LELDDSDL			7.000000	919.425500	PPAR	2.000000	SI5766MAB	1	6.983261	4990810.000000	920.727619	1		PPAR	399	406	AVKFNALE			7.000000	891.493400	PPAR	2.000000	SI5766MAB	2	6.231921	1043273.000000	447.184631	1
PPAR	405	412	LELDDSDL			7.000000	919.425500	PPAR	2.000000	SI5770MAB	1	6.976326	6127214.000000	920.656355	2		PPAR	399	406	AVKFNALE			7.000000	891.493400	PPAR	2.000000	SI5770MAB	2	6.214950	1241728.000000	447.242827	2
PPAR	405	412	LELDDSDL			7.000000	919.425500	PPAR	2.000000	SI5774MAB	1	6.983496	4424878.000000	920.677465	3		PPAR	399	406	AVKFNALE			7.000000	891.493400	PPAR	2.000000	SI5774MAB	2	6.232031	875099.000000	447.232027	3
PPAR	405	412	LELDDSDL			7.000000	919.425500	PPAR	10.000000	SI5778MAB	1	6.983922	3533427.000000	920.884467	1		PPAR	399	406	AVKFNALE			7.000000	891.493400	PPAR	10.000000	SI5778MAB	2	6.230258	773290.000000	447.926085	1
PPAR	405	412	LELDDSDL			7.000000	919.425500	PPAR	10.000000	SI5782MAB	1	6.979072	4012425.000000	920.886685	2		PPAR	399	406	AVKFNALE			7.000000	891.493400	PPAR	10.000000	SI5782MAB	2	6.224542	825691.000000	447.923981	2
PPAR	405	412	LELDDSDL			7.000000	919.425500	PPAR	10.000000	SI5786MAB	1	6.983441	3438094.000000	920.836224	3		PPAR	399	406	AVKFNALE			7.000000	891.493400	PPAR	10.000000	SI5786MAB	2	6.229350	748881.000000	447.923958	3
PPAR	405	412	LELDDSDL			7.000000	919.425500	PPAR	30.000002	SI5800MAB	1	6.988441	3632173.000000	920.718992	1		PPAR	399	406	AVKFNALE			7.000000	891.493400	PPAR	30.000002	SI5800MAB	2	6.236331	937035.000000	448.185938	1
PPAR	405	412	LELDDSDL			7.000000	919.425500	PPAR	30.000002	SI5804MAB	1	6.985915	3003760.000000	920.866586	2		PPAR	399	406	AVKFNALE			7.000000	891.493400	PPAR	30.000002	SI5804MAB	2	6.233486	757625.000000	448.115447	2
PPAR	405	412	LELDDSDL			7.000000	919.425500	PPAR	30.000002	SI5808MAB	1	6.986899	2004037.000000	920.923898	3		PPAR	399	406	AVKFNALE			7.000000	891.493400	PPAR	30.000002	SI5808MAB	2	6.237171	589458.000000	448.143830	3
PPAR	405	412	LELDDSDL			7.000000	919.425500	PPAR	60.000004	SI5812MAB	1	6.995540	2171483.000000	921.091048	1		PPAR	399	406	AVKFNALE			7.000000	891.493400	PPAR	60.000004	SI5812MAB	2	6.241964	598153.000000	448.240493	1
PPAR	405	412	LELDDSDL			7.000000	919.425500	PPAR	60.000004	SI5816MAB	1	6.996199	2154923.000000	921.095481	2		PPAR	399	406	AVKFNALE			7.000000	891.493400	PPAR	60.000004	SI5816MAB	2	6.240857	594622.000000	448.272589	2
PPAR	405	412	LELDDSDL			7.000000	919.425500	PPAR	60.000004	SI5820MAB	1	6.987982	1939265.000000	921.121229	3		PPAR	399	406	AVKFNALE			7.000000	891.493400	PPAR	60.000004	SI5820MAB	2	6.233287	566941.000000	448.279789	3
PPAR	405	412	LELDDSDL			7.000000	919.425500	PPAR_M280I	0.000000	SI6088MAB	1	6.968727	1660505.000000	919.808323	1		PPAR	399	406	AVKFNALE			7.000000	891.493400	PPART475M_peptide	0.000000	SI5984MAB	2	6.199509	785759.000000	446.508338	1
PPAR	405	412	LELDDSDL			7.000000	919.425500	PPAR_M280I	0.000000	SI6092MAB	1	6.971061	1125458.000000	919.808481	2		PPAR	399	406	AVKFNALE			7.000000	891.493400	PPART475M_peptide	0.000000	SI5988MAB	2	6.206036	588798.000000	446.489289	2
PPAR	405	412	LELDDSDL			7.000000	919.425500	PPAR_M280I	0.000000	SI6096MAB	1	6.968720	976599.000000	919.806128	3		PPAR	399	406	AVKFNALE			7.000000	891.493400	PPART475M_peptide	0.000000	SI5992MAB	2	6.213516	448041.000000	446.499608	3
PPAR	405	412	LELDDSDL			7.000000	919.425500	PPAR_M280I	0.500000	SI6025MAB	1	6.990272	1692204.000000	920.383093	1		PPAR	399	406	AVKFNALE			7.000000	891.493400	PPART475M_peptide	0.500000	SI5918MAB	2	6.239206	691932.000000	446.910153	1
PPAR	405	412	LELDDSDL			7.000000	919.425500	PPAR_M280I	0.500000	SI6029MAB	1	6.985621	803882.000000	920.697957	2		PPAR	399	406	AVKFNALE			7.000000	891.493400	PPART475M_peptide	0.500000	SI5922MAB	2	6.235280	722453.000000	446.922421	2
PPAR	405	412	LELDDSDL			7.000000	919.425500	PPAR_M280I	0.500000	SI6033MAB	1	6.983654	996090.000000	920.606717	3		PPAR	399	406	AVKFNALE			7.000000	891.493400	PPART475M_peptide	0.500000	SI5926MAB	2	6.213024	908093.000000	446.906823	3
PPAR	405	412	LELDDSDL			7.000000	919.425500	PPAR_M280I	2.000000	SI6037MAB	1	6.983379	1151177.000000	920.700799	1		PPAR	399	406	AVKFNALE			7.000000	891.493400	PPART475M_peptide	2.000000	SI5930MAB	2	6.232609	675610.000000	447.173908	1
PPAR	405	412	LELDDSDL			7.000000	919.425500	PPAR_M280I	2.000000	SI6041MAB	1	6.981823	1465244.000000	920.503104	2		PPAR	399	406	AVKFNALE			7.000000	891.493400	PPART475M_peptide	2.000000	SI5934MAB	2	6.221996	909734.000000	447.159513	2
PPAR	405	412	LELDDSDL			7.000000	919.425500	PPAR_M280I	2.000000	SI6045MAB	1	6.977602	1224292.000000	920.602593	3		PPAR	399	406	AVKFNALE			7.000000	891.493400	PPART475M_peptide	2.000000	SI5938MAB	2	6.236095	595082.000000	447.250867	3
PPAR	405	412	LELDDSDL			7.000000	919.425500	PPAR_M280I	10.000000	SI6049MAB	1	6.978539	1097952.000000	920.768147	1		PPAR	399	406	AVKFNALE			7.000000	891.493400	PPART475M_peptide	10.000000	SI5942MAB	2	6.219682	608818.000000	447.870056	1
PPAR	405	412	LELDDSDL			7.000000	919.425500	PPAR_M280I	10.000000	SI6053MAB	1	6.981816	1255745.000000	920.772010	2		PPAR	399	406	AVKFNALE			7.000000	891.493400	PPART475M_peptide	10.000000	SI5946MAB	2	6.240673	488112.000000	447.844391	2
PPAR	405	412	LELDDSDL			7.000000	919.425500	PPAR_M280I	10.000000	SI6057MAB	1	6.981762	989302.000000	920.791236	3		PPAR	399	406	AVKFNALE			7.000000	891.493400	PPART475M_peptide	10.000000	SI5950MAB	2	6.234841	365948.000000	447.891350	3
PPAR	405	412	LELDDSDL			7.000000	919.425500	PPAR_M280I	30.000002	SI6061MAB	1	6.977733	870399.000000	920.831918	1		PPAR	399	406	AVKFNALE			7.000000	891.493400	PPART475M_peptide	30.000002	SI5954MAB	2	6.238085	415791.000000	448.105141	1
PPAR	405	412	LELDDSDL			7.000000	919.425500	PPAR_M280I	30.000002	SI6065MAB	1	6.983360	720579.000000	920.856616	2		PPAR	399	406	AVKFNALE			7.000000	891.493400	PPART475M_peptide	30.000002	SI5958MAB	2	6.237002	469142.000000	448.137415	2
PPAR	405	412	LELDDSDL			7.000000	919.425500	PPAR_M280I	30.000002	SI6069MAB	1	6.990173	584538.000000	920.960575	3		PPAR	399	406	AVKFNALE			7.000000	891.493400	PPART475M_peptide	30.000002	SI5962MAB	2	6.239081	478470.000000	448.092159	3
PPAR	405	412	LELDDSDL			7.000000	919.425500	PPAR_M280I	60.000004	SI6076MAB	1	6.984228	785988.000000	921.011264	1		PPAR	399	406	AVKFNALE			7.000000	891.493400	PPART475M_peptide	60.000004	SI5972MAB	2	6.214221	594452.000000	448.179609	1
PPAR	405	412	LELDDSDL			7.000000	919.425500	PPAR_M280I	60.000004	SI6080MAB	1	6.988678	515096.000000	921.239313	2		PPAR	399	406	AVKFNALE			7.000000	891.493400	PPART475M_peptide	60.000004	SI5976MAB	2	6.225847	370632.000000	448.069955	2
PPAR	405	412	LELDDSDL			7.000000	919.425500	PPAR_M280I	60.000004	SI6084MAB	1	6.989040	296528.000000	922.006123	3		PPAR	399	406	AVKFNALE			7.000000	891.493400	PPART475M_peptide	60.000004	SI5980MAB	2	6.230425	335178.000000	447.972672	3
PPAR	406	412	ELDDSDL			6.000000	806.341400	PPAR	0.000000	SI5996MAB	1	6.318186	14637117.000000	806.657883	1		PPAR	405	412	LELDDSDL			7.000000	919.425500	PPAR	0.000000	SI5996MAB	1	6.966523	3320336.000000	919.796748	1
PPAR	406	412	ELDDSDL			6.000000	806.341400	PPAR	0.000000	SI6000MAB	1	6.324755	13679720.000000	806.643986	2		PPAR	405	412	LELDDSDL			7.000000	919.425500	PPAR	0.000000	SI6000MAB	1	6.971263	2812765.000000	919.823440	2
PPAR	406	412	ELDDSDL			6.000000	806.341400	PPAR	0.000000	SI6004MAB	1	6.322699	13810814.000000	806.642327	3		PPAR	405	412	LELDDSDL			7.000000	919.425500	PPAR	0.000000	SI6004MAB	1	6.970256	3131434.000000	919.797704	3
PPAR	406	412	ELDDSDL			6.000000	806.341400	PPAR	0.500000	SI5754MAB	1	6.339107	19840421.000000	807.471366	1		PPAR	405	412	LELDDSDL			7.000000	919.425500	PPAR	0.500000	SI5754MAB	1	6.983963	5505458.000000	920.642900	1
PPAR	406	412	ELDDSDL			6.000000	806.341400	PPAR	0.500000	SI5758MAB	1	6.339633	19832363.000000	807.473402	2		PPAR	405	412	LELDDSDL			7.000000	919.425500	PPAR	0.500000	SI5758MAB	1	6.990793	4396739.000000	920.683985	2
PPAR	406	412	ELDDSDL			6.000000	806.341400	PPAR	0.500000	SI5762MAB	1	6.345485	20049860.000000	807.481765	3		PPAR	405	412	LELDDSDL			7.000000	919.425500	PPAR	0.500000	SI5762MAB	1	6.995883	4937293.000000	920.686470	3
PPAR	406	412	ELDDSDL			6.000000	806.341400	PPAR	2.000000	SI5766MAB	1	6.334221	20761617.000000	807.477833	1		PPAR	405	412	LELDDSDL			7.000000	919.425500	PPAR	2.000000	SI5766MAB	1	6.983261	4990810.000000	920.727619	1
PPAR	406	412	ELDDSDL			6.000000	806.341400	PPAR	2.000000	SI5770MAB	1	6.326870	23476660.000000	807.497459	2		PPAR	405	412	LELDDSDL			7.000000	919.425500	PPAR	2.000000	SI5770MAB	1	6.976326	6127214.000000	920.656355	2
PPAR	406	412	ELDDSDL			6.000000	806.341400	PPAR	2.000000	SI5774MAB	1	6.333628	16410929.000000	807.496399	3		PPAR	405	412	LELDDSDL			7.000000	919.425500	PPAR	2.000000	SI5774MAB	1	6.983496	4424878.000000	920.677465	3
PPAR	406	412	ELDDSDL			6.000000	806.341400	PPAR	10.000000	SI5778MAB	1	6.334672	14677697.000000	807.561272	1		PPAR	405	412	LELDDSDL			7.000000	919.425500	PPAR	10.000000	SI5778MAB	1	6.983922	3533427.000000	920.884467	1
PPAR	406	412	ELDDSDL			6.000000	806.341400	PPAR	10.000000	SI5782MAB	1	6.330249	16992549.000000	807.534015	2		PPAR	405	412	LELDDSDL			7.000000	919.425500	PPAR	10.000000	SI5782MAB	1	6.979072	4012425.000000	920.886685	2
PPAR	406	412	ELDDSDL			6.000000	806.341400	PPAR	10.000000	SI5786MAB	1	6.334021	14725651.000000	807.537014	3		PPAR	405	412	LELDDSDL			7.000000	919.425500	PPAR	10.000000	SI5786MAB	1	6.983441	3438094.000000	920.836224	3
PPAR	406	412	ELDDSDL			6.000000	806.341400	PPAR	30.000002	SI5800MAB	1	6.342225	15369819.000000	807.498109	1		PPAR	405	412	LELDDSDL			7.000000	919.425500	PPAR	30.000002	SI5800MAB	1	6.988441	3632173.000000	920.718992	1
PPAR	406	412	ELDDSDL			6.000000	806.341400	PPAR	30.000002	SI5804MAB	1	6.338992	13133939.000000	807.548801	2		PPAR	405	412	LELDDSDL			7.000000	919.425500	PPAR	30.000002	SI5804MAB	1	6.985915	3003760.000000	920.866586	2
PPAR	406	412	ELDDSDL			6.000000	806.341400	PPAR	30.000002	SI5808MAB	1	6.341474	9783388.000000	807.573307	3		PPAR	405	412	LELDDSDL			7.000000	919.425500	PPAR	30.000002	SI5808MAB	1	6.986899	2004037.000000	920.923898	3
PPAR	406	412	ELDDSDL			6.000000	806.341400	PPAR	60.000004	SI5812MAB	1	6.347558	10487375.000000	807.624261	1		PPAR	405	412	LELDDSDL			7.000000	919.425500	PPAR	60.000004	SI5812MAB	1	6.995540	2171483.000000	921.091048	1
PPAR	406	412	ELDDSDL			6.000000	806.341400	PPAR	60.000004	SI5816MAB	1	6.347685	10501034.000000	807.657671	2		PPAR	405	412	LELDDSDL			7.000000	919.425500	PPAR	60.000004	SI5816MAB	1	6.996199	2154923.000000	921.095481	2
PPAR	406	412	ELDDSDL			6.000000	806.341400	PPAR	60.000004	SI5820MAB	1	6.339910	9596156.000000	807.667712	3		PPAR	405	412	LELDDSDL			7.000000	919.425500	PPAR	60.000004	SI5820MAB	1	6.987982	1939265.000000	921.121229	3
PPAR	406	412	ELDDSDL			6.000000	806.341400	PPAR_M280I	0.000000	SI6088MAB	1	6.327864	8277090.000000	806.629862	1		PPAR	405	412	LELDDSDL			7.000000	919.425500	PPART475M_peptide	0.000000	SI5984MAB	1	6.958247	4300246.000000	919.801595	1
PPAR	406	412	ELDDSDL			6.000000	806.341400	PPAR_M280I	0.000000	SI6092MAB	1	6.330837	5223355.000000	806.617208	2		PPAR	405	412	LELDDSDL			7.000000	919.425500	PPART475M_peptide	0.000000	SI5988MAB	1	6.963873	2232869.000000	919.828109	2
PPAR	406	412	ELDDSDL			6.000000	806.341400	PPAR_M280I	0.000000	SI6096MAB	1	6.331244	4273058.000000	806.610002	3		PPAR	405	412	LELDDSDL			7.000000	919.425500	PPART475M_peptide	0.000000	SI5992MAB	1	6.971462	1529342.000000	919.836059	3
PPAR	406	412	ELDDSDL			6.000000	806.341400	PPAR_M280I	0.500000	SI6025MAB	1	6.342248	8992460.000000	807.285769	1		PPAR	405	412	LELDDSDL			7.000000	919.425500	PPART475M_peptide	0.500000	SI5918MAB	1	6.988445	2915614.000000	920.547713	1
PPAR	406	412	ELDDSDL			6.000000	806.341400	PPAR_M280I	0.500000	SI6029MAB	1	6.341800	3783857.000000	807.380306	2		PPAR	405	412	LELDDSDL			7.000000	919.425500	PPART475M_peptide	0.500000	SI5922MAB	1	6.985848	3086723.000000	920.542409	2
PPAR	406	412	ELDDSDL			6.000000	806.341400	PPAR_M280I	0.500000	SI6033MAB	1	6.340298	5284957.000000	807.361762	3		PPAR	405	412	LELDDSDL			7.000000	919.425500	PPART475M_peptide	0.500000	SI5926MAB	1	6.969248	3668254.000000	920.558697	3
PPAR	406	412	ELDDSDL			6.000000	806.341400	PPAR_M280I	2.000000	SI6037MAB	1	6.335927	6270967.000000	807.472363	1		PPAR	405	412	LELDDSDL			7.000000	919.425500	PPART475M_peptide	2.000000	SI5930MAB	1	6.988679	3083954.000000	920.536464	1
PPAR	406	412	ELDDSDL			6.000000	806.341400	PPAR_M280I	2.000000	SI6041MAB	1	6.334728	7766969.000000	807.412757	2		PPAR	405	412	LELDDSDL			7.000000	919.425500	PPART475M_peptide	2.000000	SI5934MAB	1	6.979750	3714470.000000	920.558268	2
PPAR	406	412	ELDDSDL			6.000000	806.341400	PPAR_M280I	2.000000	SI6045MAB	1	6.330914	6259843.000000	807.473341	3		PPAR	405	412	LELDDSDL			7.000000	919.425500	PPART475M_peptide	2.000000	SI5938MAB	1	6.983402	2479465.000000	920.621084	3
PPAR	406	412	ELDDSDL			6.000000	806.341400	PPAR_M280I	10.000000	SI6049MAB	1	6.332001	5841893.000000	807.533417	1		PPAR	405	412	LELDDSDL			7.000000	919.425500	PPART475M_peptide	10.000000	SI5942MAB	1	6.973342	2649383.000000	920.714721	1
PPAR	406	412	ELDDSDL			6.000000	806.341400	PPAR_M280I	10.000000	SI6053MAB	1	6.336867	6996864.000000	807.554414	2		PPAR	405	412	LELDDSDL			7.000000	919.425500	PPART475M_peptide	10.000000	SI5946MAB	1	6.989748	2251507.000000	920.752515	2
PPAR	406	412	ELDDSDL			6.000000	806.341400	PPAR_M280I	10.000000	SI6057MAB	1	6.337899	5165949.000000	807.555085	3		PPAR	405	412	LELDDSDL			7.000000	919.425500	PPART475M_peptide	10.000000	SI5950MAB	1	6.981802	1574594.000000	920.951949	3
PPAR	406	412	ELDDSDL			6.000000	806.341400	PPAR_M280I	30.000002	SI6061MAB	1	6.334533	5060328.000000	807.540028	1		PPAR	405	412	LELDDSDL			7.000000	919.425500	PPART475M_peptide	30.000002	SI5954MAB	1	6.978508	1530826.000000	920.982601	1
PPAR	406	412	ELDDSDL			6.000000	806.341400	PPAR_M280I	30.000002	SI6065MAB	1	6.341402	4091335.000000	807.558674	2		PPAR	405	412	LELDDSDL			7.000000	919.425500	PPART475M_peptide	30.000002	SI5958MAB	1	6.980016	1904031.000000	920.849279	2
PPAR	406	412	ELDDSDL			6.000000	806.341400	PPAR_M280I	30.000002	SI6069MAB	1	6.343613	3268196.000000	807.589653	3		PPAR	405	412	LELDDSDL			7.000000	919.425500	PPART475M_peptide	30.000002	SI5962MAB	1	6.981925	1867366.000000	920.776987	3
PPAR	406	412	ELDDSDL			6.000000	806.341400	PPAR_M280I	60.000004	SI6076MAB	1	6.339963	4441785.000000	807.667011	1		PPAR	405	412	LELDDSDL			7.000000	919.425500	PPART475M_peptide	60.000004	SI5972MAB	1	6.976388	2574162.000000	920.735740	1
PPAR	406	412	ELDDSDL			6.000000	806.341400	PPAR_M280I	60.000004	SI6080MAB	1	6.344817	2815580.000000	807.771469	2		PPAR	405	412	LELDDSDL			7.000000	919.425500	PPART475M_peptide	60.000004	SI5976MAB	1	6.978053	1497239.000000	920.987743	2
PPAR	406	412	ELDDSDL			6.000000	806.341400	PPAR_M280I	60.000004	SI6084MAB	1	6.346285	934328.000000	807.995180	3		PPAR	405	412	LELDDSDL			7.000000	919.425500	PPART475M_peptide	60.000004	SI5980MAB	1	6.979214	1365876.000000	920.918931	3
PPAR	418	429	VIILSGDRPGLL			10.000000	1252.762300	PPAR	0.000000	SI5996MAB	2	7.161645	6417130.000000	627.228169	1		PPAR	406	412	ELDDSDL			6.000000	806.341400	PPAR	0.000000	SI5996MAB	1	6.318186	14637117.000000	806.657883	1
PPAR	418	429	VIILSGDRPGLL			10.000000	1252.762300	PPAR	0.000000	SI6000MAB	2	7.164790	6154889.000000	627.201584	2		PPAR	406	412	ELDDSDL			6.000000	806.341400	PPAR	0.000000	SI6000MAB	1	6.324755	13679720.000000	806.643986	2
PPAR	418	429	VIILSGDRPGLL			10.000000	1252.762300	PPAR	0.000000	SI6004MAB	2	7.165077	6576731.000000	627.201463	3		PPAR	406	412	ELDDSDL			6.000000	806.341400	PPAR	0.000000	SI6004MAB	1	6.322699	13810814.000000	806.642327	3
PPAR	418	429	VIILSGDRPGLL			10.000000	1252.762300	PPAR	0.500000	SI5754MAB	2	7.194503	10937809.000000	627.969579	1		PPAR	406	412	ELDDSDL			6.000000	806.341400	PPAR	0.500000	SI5754MAB	1	6.339107	19840421.000000	807.471366	1
PPAR	418	429	VIILSGDRPGLL			10.000000	1252.762300	PPAR	0.500000	SI5758MAB	2	7.198720	12087784.000000	627.952817	2		PPAR	406	412	ELDDSDL			6.000000	806.341400	PPAR	0.500000	SI5758MAB	1	6.339633	19832363.000000	807.473402	2
PPAR	418	429	VIILSGDRPGLL			10.000000	1252.762300	PPAR	0.500000	SI5762MAB	2	7.205340	12431506.000000	627.931042	3		PPAR	406	412	ELDDSDL			6.000000	806.341400	PPAR	0.500000	SI5762MAB	1	6.345485	20049860.000000	807.481765	3
PPAR	418	429	VIILSGDRPGLL			10.000000	1252.762300	PPAR	2.000000	SI5766MAB	2	7.188820	13576067.000000	628.339102	1		PPAR	406	412	ELDDSDL			6.000000	806.341400	PPAR	2.000000	SI5766MAB	1	6.334221	20761617.000000	807.477833	1
PPAR	418	429	VIILSGDRPGLL			10.000000	1252.762300	PPAR	2.000000	SI5770MAB	2	7.171360	14579759.000000	628.342460	2		PPAR	406	412	ELDDSDL			6.000000	806.341400	PPAR	2.000000	SI5770MAB	1	6.326870	23476660.000000	807.497459	2
PPAR	418	429	VIILSGDRPGLL			10.000000	1252.762300	PPAR	2.000000	SI5774MAB	2	7.191630	10285170.000000	628.387555	3		PPAR	406	412	ELDDSDL			6.000000	806.341400	PPAR	2.000000	SI5774MAB	1	6.333628	16410929.000000	807.496399	3
PPAR	418	429	VIILSGDRPGLL			10.000000	1252.762300	PPAR	10.000000	SI5778MAB	2	7.190639	9182651.000000	628.680568	1		PPAR	406	412	ELDDSDL			6.000000	806.341400	PPAR	10.000000	SI5778MAB	1	6.334672	14677697.000000	807.561272	1
PPAR	418	429	VIILSGDRPGLL			10.000000	1252.762300	PPAR	10.000000	SI5782MAB	2	7.184594	9752737.000000	628.656251	2		PPAR	406	412	ELDDSDL			6.000000	806.341400	PPAR	10.000000	SI5782MAB	1	6.330249	16992549.000000	807.534015	2
PPAR	418	429	VIILSGDRPGLL			10.000000	1252.762300	PPAR	10.000000	SI5786MAB	2	7.191591	7839820.000000	628.642672	3		PPAR	406	412	ELDDSDL			6.000000	806.341400	PPAR	10.000000	SI5786MAB	1	6.334021	14725651.000000	807.537014	3
PPAR	418	429	VIILSGDRPGLL			10.000000	1252.762300	PPAR	30.000002	SI5800MAB	2	7.196229	10473531.000000	628.677334	1		PPAR	406	412	ELDDSDL			6.000000	806.341400	PPAR	30.000002	SI5800MAB	1	6.342225	15369819.000000	807.498109	1
PPAR	418	429	VIILSGDRPGLL			10.000000	1252.762300	PPAR	30.000002	SI5804MAB	2	7.191405	8372043.000000	628.722038	2		PPAR	406	412	ELDDSDL			6.000000	806.341400	PPAR	30.000002	SI5804MAB	1	6.338992	13133939.000000	807.548801	2
PPAR	418	429	VIILSGDRPGLL			10.000000	1252.762300	PPAR	30.000002	SI5808MAB	2	7.194368	6180115.000000	628.736362	3		PPAR	406	412	ELDDSDL			6.000000	806.341400	PPAR	30.000002	SI5808MAB	1	6.341474	9783388.000000	807.573307	3
PPAR	418	429	VIILSGDRPGLL			10.000000	1252.762300	PPAR	60.000004	SI5812MAB	2	7.203920	6629655.000000	628.770412	1		PPAR	406	412	ELDDSDL			6.000000	806.341400	PPAR	60.000004	SI5812MAB	1	6.347558	10487375.000000	807.624261	1
PPAR	418	429	VIILSGDRPGLL			10.000000	1252.762300	PPAR	60.000004	SI5816MAB	2	7.200157	6662623.000000	628.779087	2		PPAR	406	412	ELDDSDL			6.000000	806.341400	PPAR	60.000004	SI5816MAB	1	6.347685	10501034.000000	807.657671	2
PPAR	418	429	VIILSGDRPGLL			10.000000	1252.762300	PPAR	60.000004	SI5820MAB	2	7.195139	6418180.000000	628.799994	3		PPAR	406	412	ELDDSDL			6.000000	806.341400	PPAR	60.000004	SI5820MAB	1	6.339910	9596156.000000	807.667712	3
PPAR	418	429	VIILSGDRPGLL			10.000000	1252.762300	PPAR_M280I	0.000000	SI6088MAB	2	7.167321	4320889.000000	627.199582	1		PPAR	406	412	ELDDSDL			6.000000	806.341400	PPART475M_peptide	0.000000	SI5984MAB	1	6.313737	16820877.000000	806.653524	1
PPAR	418	429	VIILSGDRPGLL			10.000000	1252.762300	PPAR_M280I	0.000000	SI6092MAB	2	7.170453	2924950.000000	627.201255	2		PPAR	406	412	ELDDSDL			6.000000	806.341400	PPART475M_peptide	0.000000	SI5988MAB	1	6.320805	9473799.000000	806.641746	2
PPAR	418	429	VIILSGDRPGLL			10.000000	1252.762300	PPAR_M280I	0.000000	SI6096MAB	2	7.165115	2513382.000000	627.189373	3		PPAR	406	412	ELDDSDL			6.000000	806.341400	PPART475M_peptide	0.000000	SI5992MAB	1	6.325805	6076632.000000	806.629281	3
PPAR	418	429	VIILSGDRPGLL			10.000000	1252.762300	PPAR_M280I	0.500000	SI6025MAB	2	7.204163	4481439.000000	627.665073	1		PPAR	406	412	ELDDSDL			6.000000	806.341400	PPART475M_peptide	0.500000	SI5918MAB	1	6.330225	13603481.000000	807.389305	1
PPAR	418	429	VIILSGDRPGLL			10.000000	1252.762300	PPAR_M280I	0.500000	SI6029MAB	2	7.205919	2080018.000000	627.965382	2		PPAR	406	412	ELDDSDL			6.000000	806.341400	PPART475M_peptide	0.500000	SI5922MAB	1	6.328705	13980604.000000	807.373755	2
PPAR	418	429	VIILSGDRPGLL			10.000000	1252.762300	PPAR_M280I	0.500000	SI6033MAB	2	7.198699	2805302.000000	627.877814	3		PPAR	406	412	ELDDSDL			6.000000	806.341400	PPART475M_peptide	0.500000	SI5926MAB	1	6.315564	18222814.000000	807.389777	3
PPAR	418	429	VIILSGDRPGLL			10.000000	1252.762300	PPAR_M280I	2.000000	SI6037MAB	2	7.195937	3377423.000000	627.969878	1		PPAR	406	412	ELDDSDL			6.000000	806.341400	PPART475M_peptide	2.000000	SI5930MAB	1	6.330920	14462767.000000	807.394850	1
PPAR	418	429	VIILSGDRPGLL			10.000000	1252.762300	PPAR_M280I	2.000000	SI6041MAB	2	7.189512	3811350.000000	627.880556	2		PPAR	406	412	ELDDSDL			6.000000	806.341400	PPART475M_peptide	2.000000	SI5934MAB	1	6.326407	19011802.000000	807.415336	2
PPAR	418	429	VIILSGDRPGLL			10.000000	1252.762300	PPAR_M280I	2.000000	SI6045MAB	2	7.183537	3165226.000000	627.929458	3		PPAR	406	412	ELDDSDL			6.000000	806.341400	PPART475M_peptide	2.000000	SI5938MAB	1	6.333382	11530770.000000	807.440444	3
PPAR	418	429	VIILSGDRPGLL			10.000000	1252.762300	PPAR_M280I	10.000000	SI6049MAB	2	7.184003	2824059.000000	628.378875	1		PPAR	406	412	ELDDSDL			6.000000	806.341400	PPART475M_peptide	10.000000	SI5942MAB	1	6.324313	13628302.000000	807.462535	1
PPAR	418	429	VIILSGDRPGLL			10.000000	1252.762300	PPAR_M280I	10.000000	SI6053MAB	2	7.182084	3423660.000000	628.268160	2		PPAR	406	412	ELDDSDL			6.000000	806.341400	PPART475M_peptide	10.000000	SI5946MAB	1	6.340565	10306951.000000	807.493467	2
PPAR	418	429	VIILSGDRPGLL			10.000000	1252.762300	PPAR_M280I	10.000000	SI6057MAB	2	7.191759	2566096.000000	628.385815	3		PPAR	406	412	ELDDSDL			6.000000	806.341400	PPART475M_peptide	10.000000	SI5950MAB	1	6.333869	7959095.000000	807.526269	3
PPAR	418	429	VIILSGDRPGLL			10.000000	1252.762300	PPAR_M280I	30.000002	SI6061MAB	2	7.187491	2321064.000000	628.620860	1		PPAR	406	412	ELDDSDL			6.000000	806.341400	PPART475M_peptide	30.000002	SI5954MAB	1	6.337561	8601568.000000	807.524304	1
PPAR	418	429	VIILSGDRPGLL			10.000000	1252.762300	PPAR_M280I	30.000002	SI6065MAB	2	7.197691	1864719.000000	628.638910	2		PPAR	406	412	ELDDSDL			6.000000	806.341400	PPART475M_peptide	30.000002	SI5958MAB	1	6.337124	10419142.000000	807.471472	2
PPAR	418	429	VIILSGDRPGLL			10.000000	1252.762300	PPAR_M280I	30.000002	SI6069MAB	2	7.209065	1653194.000000	628.606227	3		PPAR	406	412	ELDDSDL			6.000000	806.341400	PPART475M_peptide	30.000002	SI5962MAB	1	6.338636	10124896.000000	807.484446	3
PPAR	418	429	VIILSGDRPGLL			10.000000	1252.762300	PPAR_M280I	60.000004	SI6076MAB	2	7.204332	2224381.000000	628.652732	1		PPAR	406	412	ELDDSDL			6.000000	806.341400	PPART475M_peptide	60.000004	SI5972MAB	1	6.322915	12153785.000000	807.481679	1
PPAR	418	429	VIILSGDRPGLL			10.000000	1252.762300	PPAR_M280I	60.000004	SI6080MAB	2	7.207678	1531320.000000	628.754625	2		PPAR	406	412	ELDDSDL			6.000000	806.341400	PPART475M_peptide	60.000004	SI5976MAB	1	6.329281	7655004.000000	807.563848	2
PPAR	418	429	VIILSGDRPGLL			10.000000	1252.762300	PPAR_M280I	60.000004	SI6084MAB	2	7.210976	842064.000000	628.958778	3		PPAR	406	412	ELDDSDL			6.000000	806.341400	PPART475M_peptide	60.000004	SI5980MAB	1	6.330942	7689799.000000	807.566893	3
PPAR	419	429	IILSGDRPGLL			9.000000	1153.693900	PPAR	0.000000	SI5996MAB	2	6.931410	67007775.000000	577.639510	1		PPAR	418	429	VIILSGDRPGLL			10.000000	1252.762300	PPAR	0.000000	SI5996MAB	2	7.161645	6417130.000000	627.228169	1
PPAR	419	429	IILSGDRPGLL			9.000000	1153.693900	PPAR	0.000000	SI6000MAB	2	6.937551	61572620.000000	577.656987	2		PPAR	418	429	VIILSGDRPGLL			10.000000	1252.762300	PPAR	0.000000	SI6000MAB	2	7.164790	6154889.000000	627.201584	2
PPAR	419	429	IILSGDRPGLL			9.000000	1153.693900	PPAR	0.000000	SI6004MAB	2	6.937698	69105320.000000	577.638985	3		PPAR	418	429	VIILSGDRPGLL			10.000000	1252.762300	PPAR	0.000000	SI6004MAB	2	7.165077	6576731.000000	627.201463	3
PPAR	419	429	IILSGDRPGLL			9.000000	1153.693900	PPAR	0.500000	SI5754MAB	2	6.962358	85734734.000000	578.433752	1		PPAR	418	429	VIILSGDRPGLL			10.000000	1252.762300	PPAR	0.500000	SI5754MAB	2	7.194503	10937809.000000	627.969579	1
PPAR	419	429	IILSGDRPGLL			9.000000	1153.693900	PPAR	0.500000	SI5758MAB	2	6.968160	97275723.000000	578.403771	2		PPAR	418	429	VIILSGDRPGLL			10.000000	1252.762300	PPAR	0.500000	SI5758MAB	2	7.198720	12087784.000000	627.952817	2
PPAR	419	429	IILSGDRPGLL			9.000000	1153.693900	PPAR	0.500000	SI5762MAB	2	6.973550	101791191.000000	578.375760	3		PPAR	418	429	VIILSGDRPGLL			10.000000	1252.762300	PPAR	0.500000	SI5762MAB	2	7.205340	12431506.000000	627.931042	3
PPAR	419	429	IILSGDRPGLL			9.000000	1153.693900	PPAR	2.000000	SI5766MAB	2	6.960995	112110792.000000	578.792564	1		PPAR	418	429	VIILSGDRPGLL			10.000000	1252.762300	PPAR	2.000000	SI5766MAB	2	7.188820	13576067.000000	628.339102	1
PPAR	419	429	IILSGDRPGLL			9.000000	1153.693900	PPAR	2.000000	SI5770MAB	2	6.941156	120790852.000000	578.808995	2		PPAR	418	429	VIILSGDRPGLL			10.000000	1252.762300	PPAR	2.000000	SI5770MAB	2	7.171360	14579759.000000	628.342460	2
PPAR	419	429	IILSGDRPGLL			9.000000	1153.693900	PPAR	2.000000	SI5774MAB	2	6.962567	84668740.000000	578.858403	3		PPAR	418	429	VIILSGDRPGLL			10.000000	1252.762300	PPAR	2.000000	SI5774MAB	2	7.191630	10285170.000000	628.387555	3
PPAR	419	429	IILSGDRPGLL			9.000000	1153.693900	PPAR	10.000000	SI5778MAB	2	6.963189	74243198.000000	579.144701	1		PPAR	418	429	VIILSGDRPGLL			10.000000	1252.762300	PPAR	10.000000	SI5778MAB	2	7.190639	9182651.000000	628.680568	1
PPAR	419	429	IILSGDRPGLL			9.000000	1153.693900	PPAR	10.000000	SI5782MAB	2	6.955248	76708330.000000	579.118730	2		PPAR	418	429	VIILSGDRPGLL			10.000000	1252.762300	PPAR	10.000000	SI5782MAB	2	7.184594	9752737.000000	628.656251	2
PPAR	419	429	IILSGDRPGLL			9.000000	1153.693900	PPAR	10.000000	SI5786MAB	2	6.964205	62583630.000000	579.104323	3		PPAR	418	429	VIILSGDRPGLL			10.000000	1252.762300	PPAR	10.000000	SI5786MAB	2	7.191591	7839820.000000	628.642672	3
PPAR	419	429	IILSGDRPGLL			9.000000	1153.693900	PPAR	30.000002	SI5800MAB	2	6.963566	90237588.000000	579.146842	1		PPAR	418	429	VIILSGDRPGLL			10.000000	1252.762300	PPAR	30.000002	SI5800MAB	2	7.196229	10473531.000000	628.677334	1
PPAR	419	429	IILSGDRPGLL			9.000000	1153.693900	PPAR	30.000002	SI5804MAB	2	6.961708	75309194.000000	579.175509	2		PPAR	418	429	VIILSGDRPGLL			10.000000	1252.762300	PPAR	30.000002	SI5804MAB	2	7.191405	8372043.000000	628.722038	2
PPAR	419	429	IILSGDRPGLL			9.000000	1153.693900	PPAR	30.000002	SI5808MAB	2	6.965443	55871720.000000	579.195340	3		PPAR	418	429	VIILSGDRPGLL			10.000000	1252.762300	PPAR	30.000002	SI5808MAB	2	7.194368	6180115.000000	628.736362	3
PPAR	419	429	IILSGDRPGLL			9.000000	1153.693900	PPAR	60.000004	SI5812MAB	2	6.975416	58073357.000000	579.244041	1		PPAR	418	429	VIILSGDRPGLL			10.000000	1252.762300	PPAR	60.000004	SI5812MAB	2	7.203920	6629655.000000	628.770412	1
PPAR	419	429	IILSGDRPGLL			9.000000	1153.693900	PPAR	60.000004	SI5816MAB	2	6.973210	59701192.000000	579.253375	2		PPAR	418	429	VIILSGDRPGLL			10.000000	1252.762300	PPAR	60.000004	SI5816MAB	2	7.200157	6662623.000000	628.779087	2
PPAR	419	429	IILSGDRPGLL			9.000000	1153.693900	PPAR	60.000004	SI5820MAB	2	6.968183	55863741.000000	579.263640	3		PPAR	418	429	VIILSGDRPGLL			10.000000	1252.762300	PPAR	60.000004	SI5820MAB	2	7.195139	6418180.000000	628.799994	3
PPAR	419	429	IILSGDRPGLL			9.000000	1153.693900	PPAR_M280I	0.000000	SI6088MAB	2	6.938768	37720117.000000	577.656539	1		PPAR	418	429	VIILSGDRPGLL			10.000000	1252.762300	PPART475M_peptide	0.000000	SI5984MAB	2	7.150100	8209341.000000	627.221788	1
PPAR	419	429	IILSGDRPGLL			9.000000	1153.693900	PPAR_M280I	0.000000	SI6092MAB	2	6.944270	26297339.000000	577.648195	2		PPAR	418	429	VIILSGDRPGLL			10.000000	1252.762300	PPART475M_peptide	0.000000	SI5988MAB	2	7.156249	5396593.000000	627.219003	2
PPAR	419	429	IILSGDRPGLL			9.000000	1153.693900	PPAR_M280I	0.000000	SI6096MAB	2	6.940380	23719280.000000	577.632969	3		PPAR	418	429	VIILSGDRPGLL			10.000000	1252.762300	PPART475M_peptide	0.000000	SI5992MAB	2	7.167655	3573395.000000	627.210118	3
PPAR	419	429	IILSGDRPGLL			9.000000	1153.693900	PPAR_M280I	0.500000	SI6025MAB	2	6.972178	37381293.000000	578.095831	1		PPAR	418	429	VIILSGDRPGLL			10.000000	1252.762300	PPART475M_peptide	0.500000	SI5918MAB	2	7.212628	7663057.000000	627.929504	1
PPAR	419	429	IILSGDRPGLL			9.000000	1153.693900	PPAR_M280I	0.500000	SI6029MAB	2	6.975653	17829866.000000	578.342053	2		PPAR	418	429	VIILSGDRPGLL			10.000000	1252.762300	PPART475M_peptide	0.500000	SI5922MAB	2	7.209483	7638265.000000	627.860837	2
PPAR	419	429	IILSGDRPGLL			9.000000	1153.693900	PPAR_M280I	0.500000	SI6033MAB	2	6.969879	24665063.000000	578.290061	3		PPAR	418	429	VIILSGDRPGLL			10.000000	1252.762300	PPART475M_peptide	0.500000	SI5926MAB	2	7.182096	8736540.000000	627.884399	3
PPAR	419	429	IILSGDRPGLL			9.000000	1153.693900	PPAR_M280I	2.000000	SI6037MAB	2	6.967454	30259378.000000	578.382286	1		PPAR	418	429	VIILSGDRPGLL			10.000000	1252.762300	PPART475M_peptide	2.000000	SI5930MAB	2	7.203516	7684895.000000	628.218232	1
PPAR	419	429	IILSGDRPGLL			9.000000	1153.693900	PPAR_M280I	2.000000	SI6041MAB	2	6.964100	35023147.000000	578.301287	2		PPAR	418	429	VIILSGDRPGLL			10.000000	1252.762300	PPART475M_peptide	2.000000	SI5934MAB	2	7.185776	9245730.000000	628.217443	2
PPAR	419	429	IILSGDRPGLL			9.000000	1153.693900	PPAR_M280I	2.000000	SI6045MAB	2	6.956772	30184742.000000	578.336259	3		PPAR	418	429	VIILSGDRPGLL			10.000000	1252.762300	PPART475M_peptide	2.000000	SI5938MAB	2	7.201075	6565332.000000	628.273828	3
PPAR	419	429	IILSGDRPGLL			9.000000	1153.693900	PPAR_M280I	10.000000	SI6049MAB	2	6.958617	26043313.000000	578.830604	1		PPAR	418	429	VIILSGDRPGLL			10.000000	1252.762300	PPART475M_peptide	10.000000	SI5942MAB	2	7.179378	5877680.000000	628.558073	1
PPAR	419	429	IILSGDRPGLL			9.000000	1153.693900	PPAR_M280I	10.000000	SI6053MAB	2	6.957114	32189236.000000	578.722207	2		PPAR	418	429	VIILSGDRPGLL			10.000000	1252.762300	PPART475M_peptide	10.000000	SI5946MAB	2	7.203428	5163769.000000	628.559889	2
PPAR	419	429	IILSGDRPGLL			9.000000	1153.693900	PPAR_M280I	10.000000	SI6057MAB	2	6.965935	23630106.000000	578.825828	3		PPAR	418	429	VIILSGDRPGLL			10.000000	1252.762300	PPART475M_peptide	10.000000	SI5950MAB	2	7.196152	3884775.000000	628.606647	3
PPAR	419	429	IILSGDRPGLL			9.000000	1153.693900	PPAR_M280I	30.000002	SI6061MAB	2	6.960786	21978783.000000	579.055908	1		PPAR	418	429	VIILSGDRPGLL			10.000000	1252.762300	PPART475M_peptide	30.000002	SI5954MAB	2	7.191844	4100746.000000	628.638637	1
PPAR	419	429	IILSGDRPGLL			9.000000	1153.693900	PPAR_M280I	30.000002	SI6065MAB	2	6.972059	17564947.000000	579.083217	2		PPAR	418	429	VIILSGDRPGLL			10.000000	1252.762300	PPART475M_peptide	30.000002	SI5958MAB	2	7.193848	4871551.000000	628.576967	2
PPAR	419	429	IILSGDRPGLL			9.000000	1153.693900	PPAR_M280I	30.000002	SI6069MAB	2	6.980804	15077955.000000	579.058140	3		PPAR	418	429	VIILSGDRPGLL			10.000000	1252.762300	PPART475M_peptide	30.000002	SI5962MAB	2	7.196146	5148061.000000	628.550651	3
PPAR	419	429	IILSGDRPGLL			9.000000	1153.693900	PPAR_M280I	60.000004	SI6076MAB	2	6.977026	20023532.000000	579.099287	1		PPAR	418	429	VIILSGDRPGLL			10.000000	1252.762300	PPART475M_peptide	60.000004	SI5972MAB	2	7.176190	5396019.000000	628.599660	1
PPAR	419	429	IILSGDRPGLL			9.000000	1153.693900	PPAR_M280I	60.000004	SI6080MAB	2	6.984958	13442725.000000	579.182732	2		PPAR	418	429	VIILSGDRPGLL			10.000000	1252.762300	PPART475M_peptide	60.000004	SI5976MAB	2	7.189175	3820117.000000	628.590529	2
PPAR	419	429	IILSGDRPGLL			9.000000	1153.693900	PPAR_M280I	60.000004	SI6084MAB	2	6.989848	5953570.000000	579.347966	3		PPAR	418	429	VIILSGDRPGLL			10.000000	1252.762300	PPART475M_peptide	60.000004	SI5980MAB	2	7.192668	3596203.000000	628.529596	3
PPAR	430	436	NVKPIED			5.000000	814.430500	PPAR	0.000000	SI5996MAB	1	4.687928	12898874.000000	814.773028	1		PPAR	419	429	IILSGDRPGLL			9.000000	1153.693900	PPAR	0.000000	SI5996MAB	2	6.931410	67007775.000000	577.639510	1
PPAR	430	436	NVKPIED			5.000000	814.430500	PPAR	0.000000	SI6000MAB	1	4.697147	11939725.000000	814.742853	2		PPAR	419	429	IILSGDRPGLL			9.000000	1153.693900	PPAR	0.000000	SI6000MAB	2	6.937551	61572620.000000	577.656987	2
PPAR	430	436	NVKPIED			5.000000	814.430500	PPAR	0.000000	SI6004MAB	1	4.694343	11754221.000000	814.763000	3		PPAR	419	429	IILSGDRPGLL			9.000000	1153.693900	PPAR	0.000000	SI6004MAB	2	6.937698	69105320.000000	577.638985	3
PPAR	430	436	NVKPIED			5.000000	814.430500	PPAR	0.500000	SI5754MAB	1	4.709170	23466408.000000	815.767098	1		PPAR	419	429	IILSGDRPGLL			9.000000	1153.693900	PPAR	0.500000	SI5754MAB	2	6.962358	85734734.000000	578.433752	1
PPAR	430	436	NVKPIED			5.000000	814.430500	PPAR	0.500000	SI5758MAB	1	4.712404	23055156.000000	815.744318	2		PPAR	419	429	IILSGDRPGLL			9.000000	1153.693900	PPAR	0.500000	SI5758MAB	2	6.968160	97275723.000000	578.403771	2
PPAR	430	436	NVKPIED			5.000000	814.430500	PPAR	0.500000	SI5762MAB	1	4.713790	21388051.000000	815.747138	3		PPAR	419	429	IILSGDRPGLL			9.000000	1153.693900	PPAR	0.500000	SI5762MAB	2	6.973550	101791191.000000	578.375760	3
PPAR	430	436	NVKPIED			5.000000	814.430500	PPAR	2.000000	SI5766MAB	1	4.705514	21470209.000000	815.768606	1		PPAR	419	429	IILSGDRPGLL			9.000000	1153.693900	PPAR	2.000000	SI5766MAB	2	6.960995	112110792.000000	578.792564	1
PPAR	430	436	NVKPIED			5.000000	814.430500	PPAR	2.000000	SI5770MAB	1	4.693105	23197479.000000	815.788899	2		PPAR	419	429	IILSGDRPGLL			9.000000	1153.693900	PPAR	2.000000	SI5770MAB	2	6.941156	120790852.000000	578.808995	2
PPAR	430	436	NVKPIED			5.000000	814.430500	PPAR	2.000000	SI5774MAB	1	4.704963	19543545.000000	815.765681	3		PPAR	419	429	IILSGDRPGLL			9.000000	1153.693900	PPAR	2.000000	SI5774MAB	2	6.962567	84668740.000000	578.858403	3
PPAR	430	436	NVKPIED			5.000000	814.430500	PPAR	10.000000	SI5778MAB	1	4.705178	14987193.000000	815.827146	1		PPAR	419	429	IILSGDRPGLL			9.000000	1153.693900	PPAR	10.000000	SI5778MAB	2	6.963189	74243198.000000	579.144701	1
PPAR	430	436	NVKPIED			5.000000	814.430500	PPAR	10.000000	SI5782MAB	1	4.700959	17186990.000000	815.816155	2		PPAR	419	429	IILSGDRPGLL			9.000000	1153.693900	PPAR	10.000000	SI5782MAB	2	6.955248	76708330.000000	579.118730	2
PPAR	430	436	NVKPIED			5.000000	814.430500	PPAR	10.000000	SI5786MAB	1	4.704480	14101528.000000	815.834090	3		PPAR	419	429	IILSGDRPGLL			9.000000	1153.693900	PPAR	10.000000	SI5786MAB	2	6.964205	62583630.000000	579.104323	3
PPAR	430	436	NVKPIED			5.000000	814.430500	PPAR	30.000002	SI5800MAB	1	4.709206	17812902.000000	815.841319	1		PPAR	419	429	IILSGDRPGLL			9.000000	1153.693900	PPAR	30.000002	SI5800MAB	2	6.963566	90237588.000000	579.146842	1
PPAR	430	436	NVKPIED			5.000000	814.430500	PPAR	30.000002	SI5804MAB	1	4.706751	14034261.000000	815.852995	2		PPAR	419	429	IILSGDRPGLL			9.000000	1153.693900	PPAR	30.000002	SI5804MAB	2	6.961708	75309194.000000	579.175509	2
PPAR	430	436	NVKPIED			5.000000	814.430500	PPAR	30.000002	SI5808MAB	1	4.711620	10674292.000000	815.846919	3		PPAR	419	429	IILSGDRPGLL			9.000000	1153.693900	PPAR	30.000002	SI5808MAB	2	6.965443	55871720.000000	579.195340	3
PPAR	430	436	NVKPIED			5.000000	814.430500	PPAR	60.000004	SI5812MAB	1	4.717225	10377455.000000	815.946257	1		PPAR	419	429	IILSGDRPGLL			9.000000	1153.693900	PPAR	60.000004	SI5812MAB	2	6.975416	58073357.000000	579.244041	1
PPAR	430	436	NVKPIED			5.000000	814.430500	PPAR	60.000004	SI5816MAB	1	4.716856	10117877.000000	815.976101	2		PPAR	419	429	IILSGDRPGLL			9.000000	1153.693900	PPAR	60.000004	SI5816MAB	2	6.973210	59701192.000000	579.253375	2
PPAR	430	436	NVKPIED			5.000000	814.430500	PPAR	60.000004	SI5820MAB	1	4.710979	9066279.000000	816.022499	3		PPAR	419	429	IILSGDRPGLL			9.000000	1153.693900	PPAR	60.000004	SI5820MAB	2	6.968183	55863741.000000	579.263640	3
PPAR	430	436	NVKPIED			5.000000	814.430500	PPAR_M280I	0.000000	SI6088MAB	1	4.715914	6129812.000000	814.729969	1		PPAR	419	429	IILSGDRPGLL			9.000000	1153.693900	PPART475M_peptide	0.000000	SI5984MAB	2	6.923592	86457759.000000	577.641094	1
PPAR	430	436	NVKPIED			5.000000	814.430500	PPAR_M280I	0.000000	SI6092MAB	1	4.720250	4028317.000000	814.726990	2		PPAR	419	429	IILSGDRPGLL			9.000000	1153.693900	PPART475M_peptide	0.000000	SI5988MAB	2	6.930714	49637347.000000	577.655193	2
PPAR	430	436	NVKPIED			5.000000	814.430500	PPAR_M280I	0.000000	SI6096MAB	1	4.718938	2952376.000000	814.732502	3		PPAR	419	429	IILSGDRPGLL			9.000000	1153.693900	PPART475M_peptide	0.000000	SI5992MAB	2	6.944857	32908851.000000	577.633247	3
PPAR	430	436	NVKPIED			5.000000	814.430500	PPAR_M280I	0.500000	SI6025MAB	1	4.725312	10574348.000000	815.704295	1		PPAR	419	429	IILSGDRPGLL			9.000000	1153.693900	PPART475M_peptide	0.500000	SI5918MAB	2	6.980844	79021290.000000	578.359838	1
PPAR	430	436	NVKPIED			5.000000	814.430500	PPAR_M280I	0.500000	SI6029MAB	1	4.726685	4008885.000000	815.885467	2		PPAR	419	429	IILSGDRPGLL			9.000000	1153.693900	PPART475M_peptide	0.500000	SI5922MAB	2	6.977591	74639613.000000	578.290662	2
PPAR	430	436	NVKPIED			5.000000	814.430500	PPAR_M280I	0.500000	SI6033MAB	1	4.724763	5535235.000000	815.799011	3		PPAR	419	429	IILSGDRPGLL			9.000000	1153.693900	PPART475M_peptide	0.500000	SI5926MAB	2	6.947920	99074014.000000	578.329965	3
PPAR	430	436	NVKPIED			5.000000	814.430500	PPAR_M280I	2.000000	SI6037MAB	1	4.720872	6348980.000000	815.854381	1		PPAR	419	429	IILSGDRPGLL			9.000000	1153.693900	PPART475M_peptide	2.000000	SI5930MAB	2	6.974986	79932326.000000	578.659300	1
PPAR	430	436	NVKPIED			5.000000	814.430500	PPAR_M280I	2.000000	SI6041MAB	1	4.717643	7876555.000000	815.779754	2		PPAR	419	429	IILSGDRPGLL			9.000000	1153.693900	PPART475M_peptide	2.000000	SI5934MAB	2	6.955236	95737463.000000	578.680256	2
PPAR	430	436	NVKPIED			5.000000	814.430500	PPAR_M280I	2.000000	SI6045MAB	1	4.714836	6874153.000000	815.788925	3		PPAR	419	429	IILSGDRPGLL			9.000000	1153.693900	PPART475M_peptide	2.000000	SI5938MAB	2	6.972541	65285556.000000	578.714538	3
PPAR	430	436	NVKPIED			5.000000	814.430500	PPAR_M280I	10.000000	SI6049MAB	1	4.713269	6301294.000000	815.820741	1		PPAR	419	429	IILSGDRPGLL			9.000000	1153.693900	PPART475M_peptide	10.000000	SI5942MAB	2	6.953542	57369896.000000	579.015803	1
PPAR	430	436	NVKPIED			5.000000	814.430500	PPAR_M280I	10.000000	SI6053MAB	1	4.718217	6665477.000000	815.856015	2		PPAR	419	429	IILSGDRPGLL			9.000000	1153.693900	PPART475M_peptide	10.000000	SI5946MAB	2	6.978137	49342187.000000	579.006107	2
PPAR	430	436	NVKPIED			5.000000	814.430500	PPAR_M280I	10.000000	SI6057MAB	1	4.726426	5893059.000000	815.843853	3		PPAR	419	429	IILSGDRPGLL			9.000000	1153.693900	PPART475M_peptide	10.000000	SI5950MAB	2	6.971055	36315964.000000	579.054400	3
PPAR	430	436	NVKPIED			5.000000	814.430500	PPAR_M280I	30.000002	SI6061MAB	1	4.717846	5447287.000000	815.812451	1		PPAR	419	429	IILSGDRPGLL			9.000000	1153.693900	PPART475M_peptide	30.000002	SI5954MAB	2	6.968541	42146007.000000	579.106841	1
PPAR	430	436	NVKPIED			5.000000	814.430500	PPAR_M280I	30.000002	SI6065MAB	1	4.726812	4541117.000000	815.841520	2		PPAR	419	429	IILSGDRPGLL			9.000000	1153.693900	PPART475M_peptide	30.000002	SI5958MAB	2	6.968563	51046196.000000	579.052745	2
PPAR	430	436	NVKPIED			5.000000	814.430500	PPAR_M280I	30.000002	SI6069MAB	1	4.727763	3451999.000000	815.870042	3		PPAR	419	429	IILSGDRPGLL			9.000000	1153.693900	PPART475M_peptide	30.000002	SI5962MAB	2	6.968901	54269352.000000	578.992212	3
PPAR	430	436	NVKPIED			5.000000	814.430500	PPAR_M280I	60.000004	SI6076MAB	1	4.737763	4204027.000000	815.955227	1		PPAR	419	429	IILSGDRPGLL			9.000000	1153.693900	PPART475M_peptide	60.000004	SI5972MAB	2	6.947367	58193904.000000	579.077775	1
PPAR	430	436	NVKPIED			5.000000	814.430500	PPAR_M280I	60.000004	SI6080MAB	1	4.737570	2844763.000000	816.060991	2		PPAR	419	429	IILSGDRPGLL			9.000000	1153.693900	PPART475M_peptide	60.000004	SI5976MAB	2	6.962668	38170577.000000	579.034029	2
PPAR	430	436	NVKPIED			5.000000	814.430500	PPAR_M280I	60.000004	SI6084MAB	1	4.739000	419270.000000	815.963118	3		PPAR	419	429	IILSGDRPGLL			9.000000	1153.693900	PPART475M_peptide	60.000004	SI5980MAB	2	6.966424	37327975.000000	578.977964	3
PPAR	445	449	LELQL			4.000000	615.371200	PPAR	0.000000	SI5996MAB	1	7.477465	7608905.000000	615.611674	1		PPAR	430	436	NVKPIED			5.000000	814.430500	PPAR	0.000000	SI5996MAB	1	4.687928	12898874.000000	814.773028	1
PPAR	445	449	LELQL			4.000000	615.371200	PPAR	0.000000	SI6000MAB	1	7.476989	6370497.000000	615.610543	2		PPAR	430	436	NVKPIED			5.000000	814.430500	PPAR	0.000000	SI6000MAB	1	4.697147	11939725.000000	814.742853	2
PPAR	445	449	LELQL			4.000000	615.371200	PPAR	0.000000	SI6004MAB	1	7.477739	6722626.000000	615.634480	3		PPAR	430	436	NVKPIED			5.000000	814.430500	PPAR	0.000000	SI6004MAB	1	4.694343	11754221.000000	814.763000	3
PPAR	445	449	LELQL			4.000000	615.371200	PPAR	0.500000	SI5754MAB	1	7.495082	14106986.000000	615.658729	1		PPAR	430	436	NVKPIED			5.000000	814.430500	PPAR	0.500000	SI5754MAB	1	4.709170	23466408.000000	815.767098	1
PPAR	445	449	LELQL			4.000000	615.371200	PPAR	0.500000	SI5758MAB	1	7.500963	13514867.000000	615.663548	2		PPAR	430	436	NVKPIED			5.000000	814.430500	PPAR	0.500000	SI5758MAB	1	4.712404	23055156.000000	815.744318	2
PPAR	445	449	LELQL			4.000000	615.371200	PPAR	0.500000	SI5762MAB	1	7.506521	13172131.000000	615.689834	3		PPAR	430	436	NVKPIED			5.000000	814.430500	PPAR	0.500000	SI5762MAB	1	4.713790	21388051.000000	815.747138	3
PPAR	445	449	LELQL			4.000000	615.371200	PPAR	2.000000	SI5766MAB	1	7.495202	14198719.000000	615.691437	1		PPAR	430	436	NVKPIED			5.000000	814.430500	PPAR	2.000000	SI5766MAB	1	4.705514	21470209.000000	815.768606	1
PPAR	445	449	LELQL			4.000000	615.371200	PPAR	2.000000	SI5770MAB	1	7.482742	17262751.000000	615.701682	2		PPAR	430	436	NVKPIED			5.000000	814.430500	PPAR	2.000000	SI5770MAB	1	4.693105	23197479.000000	815.788899	2
PPAR	445	449	LELQL			4.000000	615.371200	PPAR	2.000000	SI5774MAB	1	7.492955	12321585.000000	615.660144	3		PPAR	430	436	NVKPIED			5.000000	814.430500	PPAR	2.000000	SI5774MAB	1	4.704963	19543545.000000	815.765681	3
PPAR	445	449	LELQL			4.000000	615.371200	PPAR	10.000000	SI5778MAB	1	7.494147	9477893.000000	615.729282	1		PPAR	430	436	NVKPIED			5.000000	814.430500	PPAR	10.000000	SI5778MAB	1	4.705178	14987193.000000	815.827146	1
PPAR	445	449	LELQL			4.000000	615.371200	PPAR	10.000000	SI5782MAB	1	7.488517	10094340.000000	615.711939	2		PPAR	430	436	NVKPIED			5.000000	814.430500	PPAR	10.000000	SI5782MAB	1	4.700959	17186990.000000	815.816155	2
PPAR	445	449	LELQL			4.000000	615.371200	PPAR	10.000000	SI5786MAB	1	7.494006	8433407.000000	615.726593	3		PPAR	430	436	NVKPIED			5.000000	814.430500	PPAR	10.000000	SI5786MAB	1	4.704480	14101528.000000	815.834090	3
PPAR	445	449	LELQL			4.000000	615.371200	PPAR	30.000002	SI5800MAB	1	7.503019	11936441.000000	615.694075	1		PPAR	430	436	NVKPIED			5.000000	814.430500	PPAR	30.000002	SI5800MAB	1	4.709206	17812902.000000	815.841319	1
PPAR	445	449	LELQL			4.000000	615.371200	PPAR	30.000002	SI5804MAB	1	7.497071	9358693.000000	615.705251	2		PPAR	430	436	NVKPIED			5.000000	814.430500	PPAR	30.000002	SI5804MAB	1	4.706751	14034261.000000	815.852995	2
PPAR	445	449	LELQL			4.000000	615.371200	PPAR	30.000002	SI5808MAB	1	7.497419	6666074.000000	615.702634	3		PPAR	430	436	NVKPIED			5.000000	814.430500	PPAR	30.000002	SI5808MAB	1	4.711620	10674292.000000	815.846919	3
PPAR	445	449	LELQL			4.000000	615.371200	PPAR	60.000004	SI5812MAB	1	7.507748	7077722.000000	615.697130	1		PPAR	430	436	NVKPIED			5.000000	814.430500	PPAR	60.000004	SI5812MAB	1	4.717225	10377455.000000	815.946257	1
PPAR	445	449	LELQL			4.000000	615.371200	PPAR	60.000004	SI5816MAB	1	7.503803	6841020.000000	615.692886	2		PPAR	430	436	NVKPIED			5.000000	814.430500	PPAR	60.000004	SI5816MAB	1	4.716856	10117877.000000	815.976101	2
PPAR	445	449	LELQL			4.000000	615.371200	PPAR	60.000004	SI5820MAB	1	7.501158	6278617.000000	615.740604	3		PPAR	430	436	NVKPIED			5.000000	814.430500	PPAR	60.000004	SI5820MAB	1	4.710979	9066279.000000	816.022499	3
PPAR	445	449	LELQL			4.000000	615.371200	PPAR_M280I	0.000000	SI6088MAB	1	7.478045	3860685.000000	615.594251	1		PPAR	430	436	NVKPIED			5.000000	814.430500	PPART475M_peptide	0.000000	SI5984MAB	1	4.694723	15544032.000000	814.799539	1
PPAR	445	449	LELQL			4.000000	615.371200	PPAR_M280I	0.000000	SI6092MAB	1	7.481450	2336150.000000	615.594279	2		PPAR	430	436	NVKPIED			5.000000	814.430500	PPART475M_peptide	0.000000	SI5988MAB	1	4.699376	7000941.000000	814.748492	2
PPAR	445	449	LELQL			4.000000	615.371200	PPAR_M280I	0.000000	SI6096MAB	1	7.475616	1841394.000000	615.605818	3		PPAR	430	436	NVKPIED			5.000000	814.430500	PPART475M_peptide	0.000000	SI5992MAB	1	4.704130	5095577.000000	814.767921	3
PPAR	445	449	LELQL			4.000000	615.371200	PPAR_M280I	0.500000	SI6025MAB	1	7.502043	5373462.000000	615.659599	1		PPAR	430	436	NVKPIED			5.000000	814.430500	PPART475M_peptide	0.500000	SI5918MAB	1	4.712157	16343583.000000	815.762763	1
PPAR	445	449	LELQL			4.000000	615.371200	PPAR_M280I	0.500000	SI6029MAB	1	7.503692	2258375.000000	615.788971	2		PPAR	430	436	NVKPIED			5.000000	814.430500	PPART475M_peptide	0.500000	SI5922MAB	1	4.708370	16515480.000000	815.747680	2
PPAR	445	449	LELQL			4.000000	615.371200	PPAR_M280I	0.500000	SI6033MAB	1	7.498872	3089345.000000	615.732595	3		PPAR	430	436	NVKPIED			5.000000	814.430500	PPART475M_peptide	0.500000	SI5926MAB	1	4.690164	18428384.000000	815.760237	3
PPAR	445	449	LELQL			4.000000	615.371200	PPAR_M280I	2.000000	SI6037MAB	1	7.498470	3387263.000000	615.778612	1		PPAR	430	436	NVKPIED			5.000000	814.430500	PPART475M_peptide	2.000000	SI5930MAB	1	4.707901	17827852.000000	815.740528	1
PPAR	445	449	LELQL			4.000000	615.371200	PPAR_M280I	2.000000	SI6041MAB	1	7.491961	4455913.000000	615.714172	2		PPAR	430	436	NVKPIED			5.000000	814.430500	PPART475M_peptide	2.000000	SI5934MAB	1	4.703615	19852744.000000	815.762830	2
PPAR	445	449	LELQL			4.000000	615.371200	PPAR_M280I	2.000000	SI6045MAB	1	7.487381	3621082.000000	615.701892	3		PPAR	430	436	NVKPIED			5.000000	814.430500	PPART475M_peptide	2.000000	SI5938MAB	1	4.714684	14053289.000000	815.776790	3
PPAR	445	449	LELQL			4.000000	615.371200	PPAR_M280I	10.000000	SI6049MAB	1	7.488870	3222328.000000	615.705289	1		PPAR	430	436	NVKPIED			5.000000	814.430500	PPART475M_peptide	10.000000	SI5942MAB	1	4.707027	14435884.000000	815.819414	1
PPAR	445	449	LELQL			4.000000	615.371200	PPAR_M280I	10.000000	SI6053MAB	1	7.490783	3661988.000000	615.719757	2		PPAR	430	436	NVKPIED			5.000000	814.430500	PPART475M_peptide	10.000000	SI5946MAB	1	4.727034	12759792.000000	815.814595	2
PPAR	445	449	LELQL			4.000000	615.371200	PPAR_M280I	10.000000	SI6057MAB	1	7.493499	2941995.000000	615.714824	3		PPAR	430	436	NVKPIED			5.000000	814.430500	PPART475M_peptide	10.000000	SI5950MAB	1	4.720404	8703638.000000	815.898223	3
PPAR	445	449	LELQL			4.000000	615.371200	PPAR_M280I	30.000002	SI6061MAB	1	7.490524	2802888.000000	615.705435	1		PPAR	430	436	NVKPIED			5.000000	814.430500	PPART475M_peptide	30.000002	SI5954MAB	1	4.730618	8929227.000000	815.910165	1
PPAR	445	449	LELQL			4.000000	615.371200	PPAR_M280I	30.000002	SI6065MAB	1	7.493266	2181079.000000	615.724262	2		PPAR	430	436	NVKPIED			5.000000	814.430500	PPART475M_peptide	30.000002	SI5958MAB	1	4.726508	11219969.000000	815.873444	2
PPAR	445	449	LELQL			4.000000	615.371200	PPAR_M280I	30.000002	SI6069MAB	1	7.504869	1666850.000000	615.808155	3		PPAR	430	436	NVKPIED			5.000000	814.430500	PPART475M_peptide	30.000002	SI5962MAB	1	4.728401	10889469.000000	815.847257	3
PPAR	445	449	LELQL			4.000000	615.371200	PPAR_M280I	60.000004	SI6076MAB	1	7.501293	2268281.000000	615.831269	1		PPAR	430	436	NVKPIED			5.000000	814.430500	PPART475M_peptide	60.000004	SI5972MAB	1	4.703174	12312972.000000	815.896810	1
PPAR	445	449	LELQL			4.000000	615.371200	PPAR_M280I	60.000004	SI6080MAB	1	7.507714	1410409.000000	615.916679	2		PPAR	430	436	NVKPIED			5.000000	814.430500	PPART475M_peptide	60.000004	SI5976MAB	1	4.711672	7890927.000000	815.875112	2
PPAR	445	449	LELQL			4.000000	615.371200	PPAR_M280I	60.000004	SI6084MAB	1	7.511151	138444.000000	615.740560	3		PPAR	430	436	NVKPIED			5.000000	814.430500	PPART475M_peptide	60.000004	SI5980MAB	1	4.715493	7907139.000000	815.831420	3
[truncated: 324 more rows]
